# Supplementary material for: Towards a Newborn Screening Common Data Model: The Utah Newborn Screening Data Model
Source: Int J Neonatal Screen. 2021 Oct 27;7(4):70. doi: 10.3390/ijns7040070 (PMC8628929; doi:10.3390/ijns7040070)
Supplement: Supplementary file 1 [file IJNS-07-00070-s001.zip]

Archive with 1 entries (1 files):
- IJNS-1351131-supplementary.xlsx
