# Supplementary material for: Towards a Newborn Screening Common Data Model: The Utah Newborn Screening Data Model
Source: Int J Neonatal Screen. 2021 Oct 27;7(4):70. doi: 10.3390/ijns7040070 (PMC8628929; doi:10.3390/ijns7040070)
Supplement: Supplementary file 1 [file IJNS-07-00070-s001.zip › IJNS-1351131-supplementary.xlsx]

## Sheet: Newborn Patient
Data Element	Description	Units	LOINC Code	LOINC Code Meaning	SNOMED-CT Code	SNOMED-CT Code Meaning	HL7 Message	HL7 Segment	HL7 Data Type	Answer List	Answer ID
Medical Record Number	The unique identifier associated with the baby in the facility collecting the NBS specimen.						ADT, OML^O21, ORU^R01	PID-3	ST
Last Name	The last name of the baby as it appears in the medical record of the baby's birth or will appear on the birth certificate.		45394-4	Last name			ADT, OML^O21, ORU^R01	PID-5.1	ST
First Name	The first name of the baby as it appears in the medical record of the baby's birth or will appear on the birth certificate.		45392-8	First name			ADT, OML^O21, ORU^R01	PID-5.2	ST
Gender	The gender of the baby.						ADT, OML^O21, ORU^R01	PID-8	CWE	HL70001	F (Female) M (Male) O (Other) U (Unknown) A (Ambiguous) N (Not applicable)
Birth Date and Time	The date and time when the baby was born.		57715-5	Birth time			ADT, OML^O21, ORU^R01	PID-7	DTM
Birth Weight	The weight in grams of the baby at birth.	g	8339-4	Birth weight Measured			ADT, OML^O21, ORU^R01	OBX-5	NM
Adoption	The designation for whether a baby is in the process of being adopted or being placed in foster care and will not be in the custody of the birth mother at the time of NBS follow-up.				105430000	Adoption, life event (finding)	OML^O21, ORU^R01	OBX	CWE
Birth Order	The numeric order that the patient was born in the delivery, live born or fetal death.		73771-8	Birth order			ADT, OML^O21, ORU^R01	PID-25	CWE	LL2521-4	LA6112-2 (1) LA6113-0 (2) LA6114-8 (3) LA6115-5 (4) LA10137-0 (5) LA10138-8 (6) LA10139-6 (7) LA10140-4 (8) LA10141-2 (9) LA13942-0 (10) LA14557-5 (11) LA14558-3 (12) LA4720-4 (Not applicable) LA4489-6 (Unknown)
Gestational Age	The obstetric estimate of the infant's gestation in completed weeks based on the birth attendant's final estimate of gestation which should be determined by all perinatal factors and assessments such as ultrasound, but not the neonatal exam.	wk	57714-8	Obstetric estimation of gestational age			OML^O21, ORU^R01	OBX-5	NM
Race	The race of the baby.		32624-9	Race			ADT, OML^O21, ORU^R01	PID-10	CWE	HL70005	1002-5 (American Indian or Alaska Native) 2028-9 (Asian) 2054-5 (Black or African American) 2076-8 (Native Hawaiian or Other Pacific Islander) 2106-3 (White) 2131-1 (Other Race)
Ethnicity	The ethnicity of the baby.						ADT, OML^O21, ORU^R01	PID-22	CWE	HL70189	H (Hispanic or Latino) N (Not Hispanic or Latino) U (Unknown)

## Sheet: Parent|Guardian
Data Element	Description	LOINC Code	LOINC Code Meaning	HL7 Message	HL7 Segment	HL7 Data Type
Parent|Guardian's Legal Last Name	The last name of the parent or guardian as it appears in the medical record of the baby's birth or will appear on the birth certificate.	19132-0	Mother's name	ADT, OML^O21, ORU^R01	NK1-2.1.1	XPN
Parent|Guardian's Legal First Name	The first name of the parent or guardian as it appears in the medical record of the baby's birth or will appear on the birth certificate.	19132-0	Mother's name	ADT, OML^O21, ORU^R01	NK1-2.2	XPN
Mother's Maiden Name	The maiden name of the mother as it appears in the medical record of the baby's birth or will appear on the birth certificate.	19132-0	Mother's name	ADT, OML^O21, ORU^R01	NK1-26.1.3	XPN
Parent|Guardian's Mailing Address	The address where the parent or guardian of the baby resides.	56799-0	Address	ADT, OML^O21, ORU^R01	NK1-4.1.1	XAD
Parent|Guardian's City	The city where the parent or guardian of the baby resides.			ADT, OML^O21, ORU^R01	NK1-4.3	XAD
Parent|Guardian's State	The state where the parent or guardian of the baby resides.	46499-0	State of residence	ADT, OML^O21, ORU^R01	NK1-4.4	XAD
Parent|Guardian's Zip	The zip code where the parent or guardian of the baby resides.			ADT, OML^O21, ORU^R01	NK1-4.5	XAD
Parent|Guardian's Date of Birth	The date when the parent or guardian was born.	57715-5	Time of birth	ADT, OML^O21, ORU^R01	NK1-16.1	DTM
Parent|Guardian's Phone Number	The phone number where the parent or guardian of the baby can be contacted.			ADT, OML^O21, ORU^R01	NK1-5.1	XTN

## Sheet: Submitter
Data Element	Description	LOINC Code	LOINC Code Meaning	HL7 Message	HL7 Segment	HL7 Data Type
Submitter ID	The unique identifier for the submitter of the newborn screen.	62329-8	Birth hospital facility ID	ADT, OML^O21	MSH-4	HD
Submitter Name	The name for the submitter of the newborn screen.	62330-6	Birth hospital facility name	ADT, OML^O21	MSH-4	XON
Submitter Address	The address for the submitter of the newborn screen.	62331-4	Birth hospital facility address	ADT, OML^O21	MSH-4	XAD
Submitter Phone Number	The phone number for the submitter of the newborn screen.	62332-2	Birth hospital facility phone number	ADT, OML^O21	MSH-4	XTN
Assigned Patient Location	The patient location within a healthcare institution.	56816-2	Patient Location	ADT, OML^O21	PV1-3	ST

## Sheet: Pediatrician
Data Element	Description	LOINC Code	LOINC Code Meaning	HL7 Message	HL7 Segment	HL7 Data Type
Post-discharge Provider ID	The unique identifier for the post-discharge provider for the baby.	62323-1	Post-discharge Provider ID	ADT, OML^O21, ORU^R01	PRD-7.1	PLN
Post-discharge Provider Name	The name of the post-discharge provider where the baby will receive pediatric care.	62324-9	Post-discharge Provider Name	ADT, OML^O21, ORU^R01	PD1-4.2 (Last Name) PD1-4.3 (First Name) PD1-4.5 (Suffix)	XPN
Post-discharge Provider Practice ID	The unique identifier for the post-discharge provider's practice for the baby.	62325-6	Post-discharge Provider Practice ID	ADT, OML^O21, ORU^R01	PD1-4	XON
Post-discharge Provider Practice Name	The name of the post-discharge provider's practice where the baby will receive pediatric care.	62326-4	Post-discharge Provider Practice Name	ADT, OML^O21, ORU^R01	PD1-4	XON
Post-discharge Provider Practice Address	The address in which the post-discharge provider's practice resides.	62327-2	Post-discharge Provider Practice Address	ADT, OML^O21, ORU^R01	PD1-3 PD1-4	XAD
Post-discharge Provider Practice Telephone Number	The phone number where the post-discharge provider's practice can be contacted.	62328-0	Post-discharge Provider Practice Telephone Number	ADT, OML^O21, ORU^R01	PD1-3 PD1-4	XTN

## Sheet: Specimen
Data Element	Description	LOINC Code	LOINC Code Meaning	HL7 Message	HL7 Segment	HL7 Data Type	Answer List	Answer ID
Specimen ID	The unique identifier associated with the specimen.	89873-4 (80398-1 trial term)	Unique identifier [Identifier] of Initial sample (Unique identifier for Current sample)	OML^O21, ORU^R01	SPM-2	EIP
Specimen Type	The type of specimen. For NBS, it is dried blood spot on a filter paper.	79566-6	Collection method - DBS	OML^O21, ORU^R01	SPM-4	CWE	LL3860-5	LA25402-1 (Heel stick) LA25403-9 (Capillary tube) LA25404-7 (Line draw) LA46-8 (Other) LA4489-6 (Unknown)
Specimen Collection Date/Time	The date and time the specimen was collected.	68963-8	Collection date and time of Unspecified specimen	OML^O21, ORU^R01	SPM-17	DTM
Specimen Received Date/Time	The date and time the specimen was received by the lab.			ORU^R01	SPM-18	DTM
Specimen Quality	The quality of the specimen.			ORU^R01	SPM-22	CWE	HL70491	E (Excellent) G (Good) F (Fair) P (Poor)
Sample reject reason for Dried blood spot	The reason that the dried blood spot specimen was rejected	57718-9	Sample quality of Dried blood spot	ORU^R01	SPM-21	Coded	LL832-7	LA12432-3 (Acceptable) LA12433-1 (No sample received) LA20623-7 (Specimen damaged during transport) LA20624-5 (Specimen received in sealed plastic container) LA20625-2 (Specimen quantity insufficient due to incomplete saturation (blood did not soak through paper)) LA20626-0 (Specimen quantity insufficient because blood did not completely fill specimen circles) LA20627-8 (Specimen has uneven satur…
NBS Collection Reason	The reason the dried blood spot was collected for NBS.	57721-3	Reason for lab test in Dried blood spot	OML^O21, ORU^R01	OBR-31	Coded	LL831-9	LA12421-6 (Initial screen) LA12425-7 (Subsequent screen - required by law) LA12426-5 (Subsequent screen - required by protocol) LA12427-3 (Subsequent screen - for clarification of initial results (not by law or protocol)) LA16473-3 (Subsequent screen - reason unknown) LA14132-7 (No sample collected due to parental refusal)

## Sheet: Impact Factors
Data Element	Description	LOINC Code	LOINC Code Meaning	HL7 Message	HL7 Segment	HL7 Data Type	Answer List	Answer ID
Feeding Type	The designation for the feeding type used for the baby within 3 hours prior to NBS collection.	67704-7	Feeding types	OML^O21, ORU^R01	OBX-5	CWE	LL1735-1	LA16914-6 (Breast milk) LA16915-3 (Lactose formula) LA14041-0 (Lactose free formula (including soy or hydrolyzed)) LA16917-9 (NPO) LA12418-2 (TPN) LA16918-7 (Carnitine) LA16919-5 (MCT (medium-chain triglyceride) oil) LA16920-3 (IV dextrose) LA46-8 (Other) LA137-2 (None) LA4489-6 (Unknown)	Code should be added for both breast and bottle
Infant factors that affect newborn screening interpretation	The designation for infant factors that could impact NBS interpretation.	57713-0	Infant factors that affect newborn screening interpretation	OML^O21, ORU^R01	OBX-5	CWE	LL830-1	LA137-2 (None) LA12419-0 (Infant in NICU at time of specimen collection) LA25801-4 (Infant in special care setting (other than ICU) at time of specimen collection) LA25802-2 (Preterm/Low birth weight (LBW)) LA12417-4 (Any blood product transfusion (including ECLS/ECMO)) LA16923-7 (Dopamine) LA16924-5 (Topical iodine) LA25803-0 (Acute illness) LA25804-8 (Hypothyroxinemia of preterm birth) LA25812-…
Other infant factors that affect newborn screening interpretation Narrative	The narrative for infant factors that could impact NBS interpretation.	67703-9	Other infant factors that affect newborn screening interpretation Narrative	OML^O21, ORU^R01	OBX-5	ST
Date of Transfusion	The date of last blood product transfusion	62371-3	Date of last blood product transfusion	OML^O21, ORU^R01	OBX-5	ST
Maternal factors that affect newborn screening interpretation	The designation for maternal factors that could impact NBS interpretation.	67706-2	Maternal factors that affect newborn screening interpretation	OML^O21, ORU^R01	OBX-5	CWE	LL1736-9	LA137-2 (None) LA16928-6 (HELLP syndrome) LA16929-4 (Fatty liver of pregnancy) LA16930-2 (Packed red blood cell (PRBC) transfusion) LA16931-0 (Steroid treatment) LA16932-8 (Thyroid treatment (including propylthiouracil (PTU), methimazole (Tapazole), or past treatment with radioactive iodine (I-131))) LA12418-2 (TPN) LA46-8 (Other)
Other maternal factors that affect newborn screening interpretation Narrative	The narrative for maternal factors that could impact NBS interpretation.	67707-0	Other maternal factors that affect newborn screening interpretation Narrative	OML^O21, ORU^R01	OBX-5	ST

## Sheet: NBS Laboratory Orders
Data Element	Description	LOINC Code	LOINC Code Meaning	HL7 Message	HL7 Segment	HL7 Data Type
Newborn Screening Panel Lab Order	The electronic laboratory order for the newborn screening panel using a DBS specimen.	57794-0	Newborn screening test results panel - DBS	OML^O21, ORU^R01	OBR-4	CWE
Acylcarnitine Panel Lab Order	The electronic laboratory order for acylcarnitine screening using a DBS specimen.	58092-8	Acylcarnitine newborn screen panel	OML^O21, ORU^R01	OBR-4	CWE
Carnitine Panel Lab Order	The electronic laboratory order for carnitine screening using a DBS specimen.	53262-2	Carnitine newborn screen panel	OML^O21, ORU^R01	OBR-4	CWE
Amino Acid Panel Lab Order	The electronic laboratory order for amino acid screening using a DBS specimen.	53261-4	Amino acid newborn screen panel	OML^O21, ORU^R01	OBR-4	CWE
Fatty Acid Oxidation Panel Lab Order	The electronic laboratory order for fatty acid oxidation screening using a DBS specimen.	57084-6	Fatty acid oxidation newborn screen panel	OML^O21, ORU^R01	OBR-4	CWE
Organic Acid Panel Lab Order	The electronic laboratory order for organic acid screening using a DBS specimen.	57085-3	Organic acid newborn screen panel	OML^O21, ORU^R01	OBR-4	CWE
Biotinidase Panel Lab Order	The electronic laboratory order for biotinidase screening using a DBS specimen.	57087-9	Biotinidase newborn screening panel	OML^O21, ORU^R01	OBR-4	CWE
Endocrine Disorder Panel Lab Order	The electronic laboratory order for endocrine disorder screening using a DBS specimen.	54076-5	Endocrine newborn screening panel	OML^O21, ORU^R01	OBR-4	CWE
Congenital Hypothyroidism Panel Lab Order	The electronic laboratory order for congenital hypothyroidism screening using a DBS specimen.	54090-6	Thyroid newborn screening panel	OML^O21, ORU^R01	OBR-4	CWE
Congenital Adrenal Hyperplasia Panel Lab Order	The electronic laboratory order for biotinidase screening using a DBS specimen.	57086-1	Congenital adrenal hyperplasia newborn screening panel	OML^O21, ORU^R01	OBR-4	CWE
Cystic Fibrosis Panel Lab Order	The electronic laboratory order for cystic fibrosis screening using a DBS specimen.	54078-1	Cystic fibrosis newborn screening panel	OML^O21, ORU^R01	OBR-4	CWE
Galactosemia Panel Lab Order	The electronic laboratory order for galactosemia screening using a DBS specimen.	54079-9	Galactosemia newborn screening panel	OML^O21, ORU^R01	OBR-4	CWE
Glucose-6-Phosphate Panel Lab Order	The electronic laboratory order for glucose-6-phosphate screening using a DBS specimen.	58091-0	Glucose-6-Phosphate dehydrogenase newborn screen panel	OML^O21, ORU^R01	OBR-4	CWE
Hemoglobin Disorders Panel Lab Order	The electronic laboratory order for hemoglobin disorders screening using a DBS specimen.	54081-5	Hemoglobinopathies newborn screening panel	OML^O21, ORU^R01	OBR-4	CWE
Hemoglobin Observations Panel Order	The electronic laboratory order for hemoglobin observations in NBS.	64116-7	Hemoglobin observations newborn screening panel	OML^O21, ORU^R01	OBR-4	CWE
Lysosomal Storage Disorder Panel Lab Order	The electronic laboratory order for lysosomal storage disorders screening using a DBS specimen.	62300-9	Lysosomal storage disorders newborn screening panel	OML^O21, ORU^R01	OBR-4	CWE
Fabry Disease Panel Lab Order	The electronic laboratory order for Fabry disease screening using a DBS specimen.	62304-1	Fabry disease newborn screening panel	OML^O21, ORU^R01	OBR-4	CWE
Gaucher Disease Panel Lab Order	The electronic laboratory order for Gaucher disease screening using a DBS specimen.	62311-6	Gaucher disease newborn screening panel	OML^O21, ORU^R01	OBR-4	CWE
Krabbe Disease Panel Lab Order	The electronic laboratory order for Krabbe disease screening using a DBS specimen.	62307-4	Krabbe disease newborn screening panel	OML^O21, ORU^R01	OBR-4	CWE
Mucopolysaccharidosis Type I Panel Lab Order	The electronic laboratory order for mucopolysaccharidosis type I screening using a DBS specimen.	79563-3	Mucopolysaccharidosis type I newborn screening panel	OML^O21, ORU^R01	OBR-4	CWE
Niemann Pick Disease A/B Panel Lab Order	The electronic laboratory order for Niemann Pick disease A/B screening using a DBS specimen.	62315-7	Niemann Pick disease A/​B newborn screening panel	OML^O21, ORU^R01	OBR-4	CWE
Pompe Disease Panel Lab Order	The electronic laboratory order for Pompe disease screening using a DBS specimen.	63414-7	Pompe disease newborn screening panel	OML^O21, ORU^R01	OBR-4	CWE
Severe Combined Immunodeficiency Panel Lab Order	The electronic laboratory order for severe combined immunodeficiency screening using a DBS specimen.	62333-0	Severe combined immunodeficiency (SCID) newborn screening panel	OML^O21, ORU^R01	OBR-4	CWE
Spinal Muscular Atrophy Panel Lab Order	The electronic laboratory order for spinal muscular atrophy screening using a DBS specimen.	92005-8	Spinal muscular atrophy newborn screening panel	OML^O21, ORU^R01	OBR-4	CWE
X-Linked Adrenoleukodystrophy Panel Lab Order	The electronic laboratory order for x-linked adrenoleukodystrophy screening using a DBS specimen.	85267-3	X-linked adrenoleukodystrophy (X-ALD) newborn screening panel	OML^O21, ORU^R01	OBR-4	CWE

## Sheet: NBS Laboratory Results
Data Element	Description	Units	LOINC Code	LOINC Code Meaning	HL7 Message	HL7 Segment	HL7 Data Type	Answer List	Answer ID	Alternative Answer List: Answer ID
Acylcarnitine Interpretation	The interpretation made regarding acylcarnitine screening using an NBS specimen.		58088-6	Acylcarnitine newborn screen interpretation	ORU^R01	OBX-5	CWE	LL840-0	LA18592-8 (In range) LA4259-3 (Borderline) LA11884-6 (Indeterminate) LA18593-6 (Out of range) LA12430-7 (Out of range requiring further dried blood spot testing for at least one condition) LA25817-0 (Out of range requiring immediate referral) LA12431-5 (Out of range requiring immediate second-tier testing for at least one condition) LA18594-4 (Out of range requiring deferred follow-up for at leas…
Acylcarnitine Comment	The comment associated with the results of acylcarnitine screening.		58093-6	Acylcarnitine newborn screen comment-discussion	ORU^R01	OBX-5	ST
Acylcarnitine Measurement	The measurement of acylcarnitine in an NBS specimen.		38474-3	Acylcarnitine [Moles/volume] in DBS	ORU^R01	OBX-5	NM
Fatty Acid Oxidation Interpretation	The interpretation made regarding fatty acid oxidation screening using an NBS specimen.		46736-5	Fatty acid oxidation defects newborn screen interpretation	ORU^R01	OBX-5	CWE	LL840-0	LA18592-8 (In range) LA4259-3 (Borderline) LA11884-6 (Indeterminate) LA18593-6 (Out of range) LA12430-7 (Out of range requiring further dried blood spot testing for at least one condition) LA25817-0 (Out of range requiring immediate referral) LA12431-5 (Out of range requiring immediate second-tier testing for at least one condition) LA18594-4 (Out of range requiring deferred follow-up for at leas…	LL838-4
Fatty Acid Oxidation Comment	The comment associated with the results of fatty acid oxidation screening.		57709-8	Fatty acid oxidation defects newborn screening comment-discussion	ORU^R01	OBX-5	ST
Fatty Acid Oxidation Disorder Suspected	The identifier used for a suspected fatty acid oxidation disorder.		57792-4	Fatty acid oxidation conditions suspected [Identifier] in DBS	ORU^R01	OBX-5	CWE	LL838-4	LA137-2 (None) LA12485-1 (Carnitine palmitoyltransferase type I deficiency) LA12487-7 (Carnitine uptake deficiency/carnitine transport defect) LA12573-4 (CPT-II or CACT) LA12574-2 (LCHAD or TFP) LA12509-8 (Medium-chain acyl-CoA dehydrogenase deficiency) LA12575-9 (MCAD or SCAD or GA-2(MADD)) LA12576-7 (SCAD or EMA or IBG or GA-2 (MADD)) LA12531-2 (Very long-chain acyl-CoA dehydrogenase deficiency…
Carnitine Measurement	The measurement of carnitine (C0) in an NBS specimen.	umol/L	38480-0	Carnitine [Moles/volume] in DBS	ORU^R01	OBX-5	NM
Carnitine free (C0) Measurement	The measurement of free carnitine (C0) in an NBS specimen.	umol/L	38481-8	Carnitine free (C0) [Moles/​volume] in DBS	ORU^R01	OBX-5	NM
Carnitine free (C0)/​Palmitoylcarnitine (C16) Ratio	The ratio of free carnitine (C0) to palmitoylcarnitine (C16) in an NBS specimen.	{ratio}	53233-3	Carnitine free (C0)/​Palmitoylcarnitine (C16) [Molar ratio] in DBS	ORU^R01	OBX-5	NM
Carnitine free (C0)/​Stearoylcarnitine (C18) Ratio	The ratio of free carnitine (C0) to stearoylcarnitine (C18) in an NBS specimen.	{ratio}	53234-1	Carnitine free (C0)/​Stearoylcarnitine (C18) [Molar ratio] in DBS	ORU^R01	OBX-5	NM
Carnitine free (C0)/​Palmitoylcarnitine (C16)+​Stearoylcarnitine (C18) Ratio	The ratio of free carnitine (C0) to palmitoylcarnitine (C16) and stearoylcarnitine (C18) in an NBS specimen.	{ratio}	53235-8	Carnitine free (C0)/​Palmitoylcarnitine (C16)+​Stearoylcarnitine (C18) [Molar ratio] in DBS	ORU^R01	OBX-5	NM
Carnitine.free (C0)+​Acetylcarnitine (C2)+​Propionylcarnitine (C3)+​Palmitoylcarnitine (C16)+​Oleoylcarnitine (C18:1)+​Stearoylcarnitine (C18)/​Citrulline Ratio	The ratio of free carnitine (C0), acetylcarnitine (C2), propionylcarnitine (C3), palmitoylcarnitine (C16), oleoylcarnitine (C18:1), and stearoylcarnitine (C18) to citrulline in an NBS specimen.	{ratio}	53236-6	Carnitine.free (C0)+​Acetylcarnitine (C2)+​Propionylcarnitine (C3)+​Palmitoylcarnitine (C16)+​Oleoylcarnitine (C18:1)+​Stearoylcarnitine (C18)/​Citrulline [Molar ratio] in DBS	ORU^R01	OBX-5	NM
Propionylcarnitine (C3)+​Palmitoylcarnitine (C16) Measurement	The measurement of propionylcarnitine (C3) and palmitoylcarnitine (C16) in an NBS specimen.	umol/L	75211-3	Propionylcarnitine (C3)+​Palmitoylcarnitine (C16) [Moles/​volume] in DBS	ORU^R01	OBX-5	NM
Malonylcarnitine (C3-DC)/​Decanoylcarnitine (C10) Ratio	The ratio of malonylcarnitine (C3-DC) to decanoylcarnitine (C10) in an NBS specimen.	{ratio}	75212-1	Malonylcarnitine (C3-DC)/​Decanoylcarnitine (C10) [Molar ratio] in DBS	ORU^R01	OBX-5	NM
Acetylcarnitine (C2) Measurement	The measurement of acetylcarnitine (C2) in an NBS specimen.	umol/L	50157-7	Acetylcarnitine (C2) [Moles/​volume] in DBS	ORU^R01	OBX-5	NM
Butyrylcarnitine+​Isobutyrylcarnitine (C4) [Moles/​volume] Measurement	The measurement of butyrylcarnitine and isobutyrylcarnitine (C4) in an NBS specimen.	umol/L	53166-5	Butyrylcarnitine+​Isobutyrylcarnitine (C4) [Moles/​volume] in DBS	ORU^R01	OBX-5	NM
Butyrylcarnitine+​Isobutyrylcarnitine (C4)/​Acetylcarnitine (C2) Ratio	The ratio of butyrylcarnitine and isobutyrylcarnitine (C4) to acetylcarnitine (C2) in an NBS specimen.	{ratio}	53167-3	Butyrylcarnitine+​Isobutyrylcarnitine (C4)/​Acetylcarnitine (C2) [Molar ratio] in DBS	ORU^R01	OBX-5	NM
Butyrylcarnitine+​Isobutyrylcarnitine (C4)/​Propionylcarnitine (C3) Ratio	The ratio of butyrylcarnitine and isobutyrylcarnitine (C4) to propionylcarnitine (C3) in an NBS specimen.	{ratio}	53168-1	Butyrylcarnitine+​Isobutyrylcarnitine (C4)/​Propionylcarnitine (C3) [Molar ratio] in DBS	ORU^R01	OBX-5	NM
Butyrylcarnitine+​Isobutyrylcarnitine (C4)/​Octanoylcarnitine (C8) Ratio	The ratio of butyrylcarnitine and isobutyrylcarnitine (C4) to octanoylcarnitine (C8) in an NBS specimen.	{ratio}	53169-9	Butyrylcarnitine+​Isobutyrylcarnitine (C4)/​Octanoylcarnitine (C8) [Molar ratio] in DBS	ORU^R01	OBX-5	NM
3-Hydroxybutyrylcarnitine (C4-OH) Measurement	The measurement of 3-hydroxybutyrylcarnitine (C4-OH) in an NBS specimen.	umol/L	50102-3	3-Hydroxybutyrylcarnitine (C4-OH) [Moles/​volume] in DBS	ORU^R01	OBX-5	NM
Hexanoylcarnitine (C6) Measurement	The measurement of hexanoylcarnitine (C6) in an NBS specimen.	umol/L	45211-0	Hexanoylcarnitine (C6) [Moles/​volume] in DBS	ORU^R01	OBX-5	NM
3-Hydroxyhexanoylcarnitine (C6-OH) Measurement	The measurement of 3-hydroxyhexanoylcarnitine (C6-OH) in an NBS specimen.	umol/L	53173-1	3-Hydroxyhexanoylcarnitine (C6-OH) [Moles/​volume] in DBS	ORU^R01	OBX-5	NM
Glutarylcarnitine (C5-DC) Measurement	The measurement of glutarylcarnitine (C5-DC) in an NBS specimen.	umol/L	45207-8	Glutarylcarnitine (C5-DC) [Moles/​volume] in DBS	ORU^R01	OBX-5	NM
Octenoylcarnitine (C8:1) Measurement	The measurement of octenoylcarnitine (C8:1) in an NBS specimen.	umol/L	53174-9	Octenoylcarnitine (C8:1) [Moles/​volume] in DBS	ORU^R01	OBX-5	NM
Octanoylcarnitine (C8) measurement	The measurement of octanoylcarnitine (C8) in an NBS specimen.	umol/L	53175-6	Octanoylcarnitine (C8) [Moles/​volume] in DBS	ORU^R01	OBX-5	NM
Octanoylcarnitine (C8)/​Acetylcarnitine (C2) Ratio	The ratio of octanoylcarnitine (C8) to acetylcarnitine (C2) in an NBS specimen.	{ratio}	53176-4	Octanoylcarnitine (C8)/​Acetylcarnitine (C2) [Molar ratio] in DBS	ORU^R01	OBX-5	NM
Octanoylcarnitine (C8)/​Decanoylcarnitine (C10) Ratio	The ratio of octanoylcarnitine (C8) to decanoylcarnitine (C10) in an NBS specimen.	{ratio}	53177-2	Octanoylcarnitine (C8)/​Decanoylcarnitine (C10) [Molar ratio] in DBS	ORU^R01	OBX-5	NM
3-Hydroxyoctanoylcarnitine (C8-OH)+​Malonylcarnitine (C3-DC) Measurement	The measurement of 3-hydroxyoctanoylcarnitine (C8-OH) and malonylcarnitine (C3-DC) in an NBS specimen.	umol/L	53178-0	3-Hydroxyoctanoylcarnitine (C8-OH)+​Malonylcarnitine (C3-DC) [Moles/​volume] in DBS	ORU^R01	OBX-5	NM
3-Hydroxyoctanoylcarnitine (C8-OH)+​Malonylcarnitine (C3-DC)/​Butyrylcarnitine+​Isobutyrylcarnitine (C4) Ratio	The ratio of 3-hydroxyoctanoylcarnitine (C8-OH) and malonylcarnitine (C3-DC) to butyrylcarnitine and isobutyrylcarnitine (C4) in an NBS specimen.	{ratio}	53402-4	3-Hydroxyoctanoylcarnitine (C8-OH)+​Malonylcarnitine (C3-DC)/​Butyrylcarnitine+​Isobutyrylcarnitine (C4) [Molar ratio] in DBS	ORU^R01	OBX-5	NM
3-Hydroxyoctanoylcarnitine (C8-OH)+​Malonylcarnitine (C3-DC)/​Decanoylcarnitine (C10) Ratio	The ratio of 3-hydroxyoctanoylcarnitine (C8-OH) and malonylcarnitine (C3-DC) to decanoylcarnitine (C10) in an NBS specimen.	{ratio}	53179-8	3-Hydroxyoctanoylcarnitine (C8-OH)+​Malonylcarnitine (C3-DC)/​Decanoylcarnitine (C10) [Molar ratio] in DBS	ORU^R01	OBX-5	NM
Decadienoylcarnitine (C10:2) Measurement	The measurement of decadienoylcarnitine (C10:2) in an NBS specimen.	umol/L	53180-6	Decadienoylcarnitine (C10:2) [Moles/​volume] in DBS	ORU^R01	OBX-5	NM
Decenoylcarnitine (C10:1) Measurement	The measurement of decenoylcarnitine (C10:1) in an NBS specimen.	umol/L	45198-9	Decenoylcarnitine (C10:1) [Moles/​volume] in DBS	ORU^R01	OBX-5	NM
Decanoylcarnitine (C10) Measurement	The measurement of decanoylcarnitine (C10) in an NBS specimen.	umol/L	45197-1	Decanoylcarnitine (C10) [Moles/​volume] in DBS	ORU^R01	OBX-5	NM
3-Hydroxydecenoylcarnitine (C10:1-OH) Measurement	The measurement of 3-hydroxydecenoylcarnitine (C10:1-OH) in an NBS specimen.	umol/L	53182-2	3-Hydroxydecenoylcarnitine (C10:1-OH) [Moles/​volume] in DBS	ORU^R01	OBX-5	NM
Glutarylcarnitine (C5-DC)+​3-Hydroxydecanoylcarnitine (C10-OH) Measurement	The measurement of glutarylcarnitine (C5-DC) and ​3-hydroxydecanoylcarnitine (C10-OH) in an NBS specimen.	umol/L	53183-0	Glutarylcarnitine (C5-DC)+​3-Hydroxydecanoylcarnitine (C10-OH) [Moles/​volume] in DBS	ORU^R01	OBX-5	NM
Glutarylcarnitine (C5-DC)+​3-Hydroxydecanoylcarnitine (C10-OH)/​Butyrylcarnitine+​Isobutyrylcarnitine (C4) Ratio	The ratio of glutarylcarnitine (C5-DC) and ​3-hydroxydecanoylcarnitine (C10-OH) to butyrylcarnitine and iIsobutyrylcarnitine (C4) in an NBS specimen.	{ratio}	53403-2	Glutarylcarnitine (C5-DC)+​3-Hydroxydecanoylcarnitine (C10-OH)/​Butyrylcarnitine+​Isobutyrylcarnitine (C4) [Molar ratio] in DBS	ORU^R01	OBX-5	NM
Glutarylcarnitine (C5-DC)+​3-Hydroxydecanoylcarnitine (C10-OH)/​3-Hydroxyisovalerylcarnitine (C5-OH) Ratio	The ratio of glutarylcarnitine (C5-DC) and ​3-hydroxydecanoylcarnitine (C10-OH) to 3-hydroxyisovalerylcarnitine (C5-OH) in an NBS specimen.	{ratio}	53184-8	Glutarylcarnitine (C5-DC)+​3-Hydroxydecanoylcarnitine (C10-OH)/​3-Hydroxyisovalerylcarnitine (C5-OH) [Molar ratio] in DBS	ORU^R01	OBX-5	NM
Glutarylcarnitine (C5-DC)+​3-Hydroxydecanoylcarnitine (C10-OH)/​Octanoylcarnitine (C8) Ratio	The ratio of glutarylcarnitine (C5-DC) and ​3-hydroxydecanoylcarnitine (C10-OH) to octanoylcarnitine (C8) in an NBS specimen.	{ratio}	53185-5	Glutarylcarnitine (C5-DC)+​3-Hydroxydecanoylcarnitine (C10-OH)/​Octanoylcarnitine (C8) [Molar ratio] in DBS	ORU^R01	OBX-5	NM
Glutarylcarnitine (C5-DC)+​3-Hydroxydecanoylcarnitine (C10-OH)/​Palmitoylcarnitine (C16) Ratio	The ratio of glutarylcarnitine (C5-DC) and ​3-hydroxydecanoylcarnitine (C10-OH) to palmitoylcarnitine (C16) in an NBS specimen.	{ratio}	53186-3	Glutarylcarnitine (C5-DC)+​3-Hydroxydecanoylcarnitine (C10-OH)/​Palmitoylcarnitine (C16) [Molar ratio] in DBS	ORU^R01	OBX-5	NM
Dodecenoylcarnitine (C12:1) Measurement	The measurement of dodecenoylcarnitine (C12:1) in an NBS specimen.	umol/L	45200-3	Dodecenoylcarnitine (C12:1) [Moles/​volume] in DBS	ORU^R01	OBX-5	NM
Dodecanoylcarnitine (C12) Measurement	The measurement of dodecanoylcarnitine (C12) in an NBS specimen.	umol/L	45199-7	Dodecanoylcarnitine (C12) [Moles/​volume] in DBS	ORU^R01	OBX-5	NM
3-Hydroxydodecenoylcarnitine (C12:1-OH) Measurement	The measurement of 3-hydroxydodecenoylcarnitine (C12:1-OH) in an NBS specimen.	umol/L	53188-9	3-Hydroxydodecenoylcarnitine (C12:1-OH) [Moles/​volume] in DBS	ORU^R01	OBX-5	NM
3-Hydroxydodecanoylcarnitine (C12-OH) Measurement	The measurement of 3-hydroxydodecanoylcarnitine (C12-OH) in an NBS specimen.	umol/L	53189-7	3-Hydroxydodecanoylcarnitine (C12-OH) [Moles/​volume] in DBS	ORU^R01	OBX-5	NM
Tetradecadienoylcarnitine (C14:2) Measurement	The measurement of tetradecadienoylcarnitine (C14:2) in an NBS specimen.	umol/L	53190-5	Tetradecadienoylcarnitine (C14:2) [Moles/​volume] in DBS	ORU^R01	OBX-5	NM
Tetradecenoylcarnitine (C14:1) Measurement	The measurement of tetradecenoylcarnitine (C14:1) in an NBS specimen.	umol/L	53191-3	Tetradecenoylcarnitine (C14:1) [Moles/​volume] in DBS	ORU^R01	OBX-5	NM
Tetradecanoylcarnitine (C14) Measurement	The measurement of tetradecanoylcarnitine (C14) in an NBS specimen.	umol/L	53192-1	Tetradecanoylcarnitine (C14) [Moles/​volume] in DBS	ORU^R01	OBX-5	NM
Tetradecenoylcarnitine (C14:1)/​Acetylcarnitine (C2) Ratio	The ratio of tetradecenoylcarnitine (C14:1) to acetylcarnitine (C2) in an NBS specimen.	{ratio}	53193-9	Tetradecenoylcarnitine (C14:1)/​Acetylcarnitine (C2) [Molar ratio] in DBS	ORU^R01	OBX-5	NM
Tetradecenoylcarnitine (C14:1)/​Dodecenoylcarnitine (C12:1) Ratio	The ratio of tetradecenoylcarnitine (C14:1) to dodecenoylcarnitine (C12:1) in an NBS specimen.	{ratio}	53194-7	Tetradecenoylcarnitine (C14:1)/​Dodecenoylcarnitine (C12:1) [Molar ratio] in DBS	ORU^R01	OBX-5	NM
Tetradecenoylcarnitine (C14:1)/​Palmitoylcarnitine (C16) Ratio	The ratio of tetradecenoylcarnitine (C14:1) to palmitoylcarnitine (C16) in an NBS specimen.	{ratio}	53195-4	Tetradecenoylcarnitine (C14:1)/​Palmitoylcarnitine (C16) [Molar ratio] in DBS	ORU^R01	OBX-5	NM
Tetradecenoylcarnitine (C14:1)/​Tetradecanoylcarnitine (C14) Ratio	The ratio of tetradecenoylcarnitine (C14:1) to tetradecanoylcarnitine (C14) in an NBS specimen.	{ratio}	70159-9	Tetradecenoylcarnitine (C14:1)/​Tetradecanoylcarnitine (C14) [Molar ratio] in DBS	ORU^R01	OBX-5	NM
3-Hydroxytetradecadienoylcarnitine (C14:2-OH) Measurement	The measurement of 3-hydroxytetradecadienoylcarnitine (C14:2-OH) in an NBS specimen.	umol/L	53196-2	3-Hydroxytetradecadienoylcarnitine (C14:2-OH) [Moles/​volume] in DBS	ORU^R01	OBX-5	NM
3-Hydroxytetradecenoylcarnitine (C14:1-OH) Measurement	The measurement of 3-hydroxytetradecenoylcarnitine (C14:1-OH) in an NBS specimen.	umol/L	53197-0	3-Hydroxytetradecenoylcarnitine (C14:1-OH) [Moles/​volume] in DBS	ORU^R01	OBX-5	NM
3-Hydroxytetradecanoylcarnitine (C14-OH) Measurement	The measurement of 3-hydroxytetradecanoylcarnitine (C14-OH) in an NBS specimen.	umol/L	50281-5	3-Hydroxytetradecanoylcarnitine (C14-OH) [Moles/​volume] in DBS	ORU^R01	OBX-5	NM
Palmitoleylcarnitine (C16:1) Measurement	The measurement of palmitoleylcarnitine (C16:1) in an NBS specimen.	umol/L	53198-8	Palmitoleylcarnitine (C16:1) [Moles/​volume] in DBS	ORU^R01	OBX-5	NM
Palmitoylcarnitine (C16) Measurement	The measurement of palmitoylcarnitine (C16) in an NBS specimen.	umol/L	53199-6	Palmitoylcarnitine (C16) [Moles/​volume] in DBS	ORU^R01	OBX-5	NM
3-Hydroxypalmitoleylcarnitine (C16:1-OH) Measurement	The measurement of 3-hydroxypalmitoleylcarnitine (C16:1-OH) in an NBS specimen.	umol/L	50121-3	3-Hydroxypalmitoleylcarnitine (C16:1-OH) [Moles/​volume] in DBS	ORU^R01	OBX-5	NM
3-Hydroxypalmitoylcarnitine (C16-OH) Measurement	The measurement of 3-hydroxypalmitoylcarnitine (C16-OH) in an NBS specimen.	umol/L	50125-4	3-Hydroxypalmitoylcarnitine (C16-OH) [Moles/​volume] in DBS	ORU^R01	OBX-5	NM
3-Hydroxypalmitoylcarnitine (C16-OH)/​Palmitoylcarnitine (C16) Ratio	The ratio of 3-hydroxypalmitoylcarnitine (C16-OH) to palmitoylcarnitine (C16) in an NBS specimen.	{ratio}	53201-0	3-Hydroxypalmitoylcarnitine (C16-OH)/​Palmitoylcarnitine (C16) [Molar ratio] in DBS	ORU^R01	OBX-5	NM
Linoleoylcarnitine (C18:2) Measurement	The measurement of linoleoylcarnitine (C18:2) in an NBS specimen.	umol/L	45217-7	Linoleoylcarnitine (C18:2) [Moles/​volume] in DBS	ORU^R01	OBX-5	NM
Oleoylcarnitine (C18:1) Measurement	The measurement of oleoylcarnitine (C18:1) in an NBS specimen.	umol/L	53202-8	Oleoylcarnitine (C18:1) [Moles/​volume] in DBS	ORU^R01	OBX-5	NM
Stearoylcarnitine (C18) Measurement	The measurement of stearoylcarnitine (C18) in an NBS specimen.	umol/L	53241-6	Stearoylcarnitine (C18) [Moles/​volume] in DBS	ORU^R01	OBX-5	NM
Stearoylcarnitine (C18)/​Propionylcarnitine (C3) Ratio	The ratio of stearoylcarnitine (C18) to propionylcarnitine (C3) in an NBS specimen.	{ratio}	53400-8	Stearoylcarnitine (C18)/​Propionylcarnitine (C3) [Molar ratio] in DBS	ORU^R01	OBX-5	NM
3-Hydroxylinoleoylcarnitine (C18:2-OH) Measurement	The measurement of 3-hydroxylinoleoylcarnitine (C18:2-OH) in an NBS specimen.	umol/L	50109-8	3-Hydroxylinoleoylcarnitine (C18:2-OH) [Moles/​volume] in DBS	ORU^R01	OBX-5	NM
3-Hydroxyoleoylcarnitine (C18:1-OH) Measurement	The measurement of 3-hydroxyoleoylcarnitine (C18:1-OH) in an NBS specimen.	umol/L	50113-0	3-Hydroxyoleoylcarnitine (C18:1-OH) [Moles/​volume] in DBS	ORU^R01	OBX-5	NM
3-Hydroxystearoylcarnitine (C18-OH) Measurement	The measurement of 3-hydroxystearoylcarnitine (C18-OH) in an NBS specimen.	umol/L	50132-0	3-Hydroxystearoylcarnitine (C18-OH) [Moles/​volume] in DBS	ORU^R01	OBX-5	NM
Amino Acidemias Interpretation	The interpretation made regarding amino acidemias screening using an NBS specimen.		46733-2	Amino acidemias newborn screen interpretation	ORU^R01	OBX-5	CWE	LL840-0	LA18592-8 (In range) LA4259-3 (Borderline) LA11884-6 (Indeterminate) LA18593-6 (Out of range) LA12430-7 (Out of range requiring further dried blood spot testing for at least one condition) LA25817-0 (Out of range requiring immediate referral) LA12431-5 (Out of range requiring immediate second-tier testing for at least one condition) LA18594-4 (Out of range requiring deferred follow-up for at leas…	LL837-6
Amino Acidemias Comment	The comment associated with the results for amino acidemias screening.		57710-6	Amino acidemias newborn screening comment-discussion	ORU^R01	OBX-5	ST
Amino Acidemia Disorder Suspected	The identifier used for a suspected amino acidemia.		57793-2	Amino acidemia disorder suspected [Identifier] in DBS	ORU^R01	OBX-5	CWE	LL837-6	LA137-2 (None) LA12569-2 (CIT-I or CIT-II or ASA) LA12570-0 (HCY or MET or CBL C) LA12571-8 (PKU or BIPT-BS or BIOPT-REG or H-PHE) LA12572-6 (TYR-1 or TYR-II or TYR-III) LA21168-2 (Maple syrup urine disease) LA21161-7 (Argininemia) LA21162-5 (Argininosuccinic aciduria) LA12484-4 (Carbamoyl-phosphate synthase deficiency) LA12482-8 (Citrullinemia, type I) LA12483-6 (Citrullinemia, type II) LA12490-…
3-Methylhistidine Measurement	The measurement of 3-methylhistidine in an NBS specimen.	umol/L	47539-2	3-Methylhistidine [Moles/​volume] in DBS	ORU^R01	OBX-5	NM
5-Oxoproline+​Pipecolate Measurement	The measurement of 5-oxoproline and pipecolate in an NBS specimen.	umol/L	53232-5	5-Oxoproline+​Pipecolate [Moles/​volume] in DBS	ORU^R01	OBX-5	NM
5-Oxoproline+​Pipecolate/​Phenylalanine Ratio	The ratio of 5-oxoproline and ​pipecolate to phenylalanine in an NBS specimen.	{ratio}	53394-3	5-Oxoproline+​Pipecolate/​Phenylalanine [Molar ratio] in DBS	ORU^R01	OBX-5	NM
Alanine+​Beta Alanine+​Sarcosine Measurement	The measurement of alanine, ​beta alanine, and sarcosine in an NBS specimen.	umol/L	53150-9	Alanine+​Beta Alanine+​Sarcosine [Moles/​volume] in DBS	ORU^R01	OBX-5	NM
Alloisoleucine+​Isoleucine+​Leucine+​Hydroxyproline+​Valine/​Phenylalanine+​Tyrosine Ratio	The ratio of alloisoleucine, isoleucine, leucine, hydroxyproline, and valine to phenylalanine and tyrosine in an NBS specimen.	{ratio}	53393-5	Alloisoleucine+​Isoleucine+​Leucine+​Hydroxyproline+​Valine/​Phenylalanine+​Tyrosine [Molar ratio] in DBS	ORU^R01	OBX-5	NM
Alloisoleucine+​Isoleucine+​Leucine+​Hydroxyproline Measurement	The measurement of alloisoleucine, isoleucine, leucine, and hydroxyproline in an NBS specimen.	umol/L	53152-5	Alloisoleucine+​Isoleucine+​Leucine+​Hydroxyproline [Moles/​volume] in DBS	ORU^R01	OBX-5	NM
Alloisoleucine+​Isoleucine+​Leucine+​Hydroxyproline/​Phenylalanine Ratio	The ratio of alloisoleucine, isoleucine, leucine, and hydroxyproline to phenylalanine in an NBS specimen.	{ratio}	53153-3	Alloisoleucine+​Isoleucine+​Leucine+​Hydroxyproline/​Phenylalanine [Molar ratio] in DBS	ORU^R01	OBX-5	NM
Alloisoleucine+​Isoleucine+​Leucine+​Hydroxyproline/Alanine Ratio	The ratio of alloisoleucine, isoleucine, leucine, and hydroxyproline to alanine in an NBS specimen.	{ratio}	53154-1	Alloisoleucine+​Isoleucine+​Leucine+​Hydroxyproline/​Alanine [Molar ratio] in DBS	ORU^R01	OBX-5	NM
Arginine Measurement	The measurement of arginine in an NBS specimen.	umol/L	47562-4	Arginine [Moles/​volume] in DBS	ORU^R01	OBX-5	NM
Arginine/​Ornithine Ratio	The ratio of arginine to ornithine in an NBS specimen.	{ratio}	75214-7	Arginine/​Ornithine [Molar ratio] in DBS	ORU^R01	OBX-5	NM
Arginine/​Phenylalanine Ratio	The ratio of arginine to phenylalanine in an NBS specimen.	{ratio}	53398-4	Arginine/​Phenylalanine [Molar ratio] in DBS	ORU^R01	OBX-5	NM
Argininosuccinate Measurement	The measurement of argininosuccinate in an NBS specimen.	umol/L	53062-6	Argininosuccinate [Moles/​volume] in DBS	ORU^R01	OBX-5	NM
Argininosuccinate/​Arginine Ratio	The ratio of argininosuccinate to arginine in an NBS specimen.	{ratio}	53200-2	Argininosuccinate/​Arginine [Molar ratio] in DBS	ORU^R01	OBX-5	NM
Asparagine+​Ornithine Measurement	The measurement of asparagine and ornithine in an NBS specimen.	umol/L	53155-8	Asparagine+​Ornithine [Moles/​volume] in DBS	ORU^R01	OBX-5	NM
Asparagine+​Ornithine/​Serine Ratio	The ratio of asparagine and ornithine to serine in an NBS specimen.	{ratio}	53395-0	Asparagine+​Ornithine/​Serine [Molar ratio] in DBS	ORU^R01	OBX-5	NM
Asparagine+​Ornithine/​Phenylalanine Ratio	The ratio of asparagine and ornithine phenylalanine in an NBS specimen.	{ratio}	53396-8	Asparagine+​Ornithine/​Phenylalanine [Molar ratio] in DBS	ORU^R01	OBX-5	NM
Aspartate Measurement	The measurement of aspartate and ornithine in an NBS specimen.	umol/L	47573-1	Aspartate [Moles/​volume] in DBS	ORU^R01	OBX-5	NM
Citrulline Measurement	The measurement of citrulline and ornithine in an NBS specimen.	umol/L	42892-0	Citrulline [Moles/​volume] in DBS	ORU^R01	OBX-5	NM
Citrulline/​Arginine Ratio	The ratio of citrulline to arginine in an NBS specimen.	{ratio}	54092-2	Citrulline/​Arginine [Molar ratio] in DBS	ORU^R01	OBX-5	NM
Citrulline/​Phenylalanine Ratio	The ratio of citrulline to phenylalanine in an NBS specimen.	{ratio}	53157-4	Citrulline/​Phenylalanine [Molar ratio] in DBS	ORU^R01	OBX-5	NM
Citrulline/​Tyrosine Ratio	The ratio of citrulline to tyrosine in an NBS specimen.	{ratio}	53399-2	Citrulline/​Tyrosine [Molar ratio] in DBS	ORU^R01	OBX-5	NM
Glutamate Measurement	The measurement of glutamate in an NBS specimen.	umol/L	47623-4	Glutamate [Moles/​volume] in DBS	ORU^R01	OBX-5	NM
Glycine Measurement	The measurement of glycine in an NBS specimen.	umol/L	47633-3	Glycine [Moles/​volume] in DBS	ORU^R01	OBX-5	NM
Histidine Measurement	The measurement of histidine in an NBS specimen.	umol/L	47643-2	Histidine [Moles/​volume] in DBS	ORU^R01	OBX-5	NM
Homocitrulline Measurement	The measurement of homocitrulline in an NBS specimen.	umol/L	53158-2	Homocitrulline [Moles/​volume] in DBS	ORU^R01	OBX-5	NM
Lysine Measurement	The measurement of lysine in an NBS specimen.	umol/L	47689-5	Lysine [Moles/​volume] in DBS	ORU^R01	OBX-5	NM
Methionine Measurement	The measurement of methionine in an NBS specimen.	umol/L	47700-0	Methionine [Moles/​volume] in DBS	ORU^R01	OBX-5	NM
Methionine/​Alloisoleucine+​Isoleucine+​Leucine+​Hydroxyproline Ratio	The ratio of methionine to alloisoleucine, isoleucine, leucine, and hydroxyproline in an NBS specimen.	{ratio}	53397-6	Methionine/​Alloisoleucine+​Isoleucine+​Leucine+​Hydroxyproline [Molar ratio] in DBS	ORU^R01	OBX-5	NM
Methionine/​Phenylalanine Ratio	The ratio of methionine to phenylalanine in an NBS specimen.	{ratio}	53156-6	Methionine/​Phenylalanine [Molar ratio] in DBS	ORU^R01	OBX-5	NM
Ornithine/​Citrulline Ratio	The ratio of ornithine to citrulline in an NBS specimen.	{ratio}	75215-4	Ornithine/​Citrulline [Molar ratio] in DBS	ORU^R01	OBX-5	NM
Phenylalanine Measurement	The measurement of phenylalanine in an NBS specimen.	umol/L	29573-3	Phenylalanine [Moles/​volume] in DBS	ORU^R01	OBX-5	NM
Phenylalanine/​Tyrosine Ratio	The ratio of phenylalanine to tyrosine in an NBS specimen.	{ratio}	35572-7	Phenylalanine/​Tyrosine [Molar ratio] in DBS	ORU^R01	OBX-5	NM
Proline Measurement	The measurement of proline in an NBS specimen.	umol/L	47732-3	Proline [Moles/​volume] in DBS	ORU^R01	OBX-5	NM
Proline/​Phenylalanine Ratio	The ratio of proline to phenylalanine in an NBS specimen.	{ratio}	53392-7	Proline/​Phenylalanine [Molar ratio] in DBS	ORU^R01	OBX-5	NM
Serine Measurement	The measurement of serine in an NBS specimen.	umol/L	47742-2	Serine [Moles/​volume] in DBS	ORU^R01	OBX-5	NM
Succinylacetone Measurement	The measurement of succinylacetone in an NBS specimen.	umol/L	53231-7	Succinylacetone [Moles/​volume] in DBS	ORU^R01	OBX-5	NM
Threonine Measurement	The measurement of threonine in an NBS specimen.	umol/L	47784-4	Threonine [Moles/​volume] in DBS	ORU^R01	OBX-5	NM
Tryptophan Measurement	The measurement of tryptophan in an NBS specimen.	umol/L	53159-0	Tryptophan [Moles/​volume] in DBS	ORU^R01	OBX-5	NM
Tyrosine Measurement	The measurement of tyrosine in an NBS specimen.	umol/L	35571-9	Tyrosine [Moles/​volume] in DBS	ORU^R01	OBX-5	NM
Valine Measurement	The measurement of valine in an NBS specimen.	umol/L	47799-2	Valine [Moles/​volume] in DBS	ORU^R01	OBX-5	NM
Valine/​Phenylalanine Ratio	The ratio of valine to phenylalanine in an NBS specimen.	{ratio}	53151-7	Valine/​Phenylalanine [Molar ratio] in DBS	ORU^R01	OBX-5	NM
Organic Acidemias Interpretation	The interpretation made regarding organic acidemias screening using an NBS specimen.		46744-9	Organic acidemias newborn screen interpretation	ORU^R01	OBX-5	CWE	LL840-0	LA18592-8 (In range) LA4259-3 (Borderline) LA11884-6 (Indeterminate) LA18593-6 (Out of range) LA12430-7 (Out of range requiring further dried blood spot testing for at least one condition) LA25817-0 (Out of range requiring immediate referral) LA12431-5 (Out of range requiring immediate second-tier testing for at least one condition) LA18594-4 (Out of range requiring deferred follow-up for at leas…	LL839-2
Organic Acidemias Comment	The comment associated with the results for organic acidemias screening.		57708-0	Organic acidemias defects newborn screening comment-discussion	ORU^R01	OBX-5	ST
Guanidinoacetate Methyltransferase Interpretation	The interpretation made regarding guanidinoacetate methyltransferase screening using an NBS specimen.				ORU^R01	OBX-5	CWE	LL840-0	LA18592-8 (In range) LA4259-3 (Borderline) LA11884-6 (Indeterminate) LA18593-6 (Out of range) LA12430-7 (Out of range requiring further dried blood spot testing for at least one condition) LA25817-0 (Out of range requiring immediate referral) LA12431-5 (Out of range requiring immediate second-tier testing for at least one condition) LA18594-4 (Out of range requiring deferred follow-up for at leas…	Not finding answer ID in LL839-2 for this disease SHOULD BE ADDED TO THE AMINO ACID DISORDER ANSWER LIST
Organic Acidemia Disorder Suspected	The identifier used for a suspected organic acidemia.		57791-6	Organic acidemia conditions suspected [Identifier] in DBS	ORU^R01	OBX-5	CWE	LL839-2	LA137-2 (None) LA12577-5 (2M3HBA or BKT-2) LA12493-5 (Glutaric acidemia type I) LA12578-3 (IVA or 2MBG or GA-2 or EMA) LA12508-0 (Malonic acidemia) LA12579-1 (PROP or CBL A or CBL B or MUT or CBL C or MCD) LA12464-6 (2-Methyl-3-hydroxybutyric aciduria) LA12465-3 (2-Methylbutyrylglycinuria) LA12499-2 (3-Hydroxy-3-methylglutaric aciduria) LA12466-1 (3-Methylcrotonyl-CoA carboxylase deficiency) LA12…
Acetylcarnitine (C2) Measurement	The measurement of acetylcarnitine (C2) in an NBS specimen.	umol/L	50157-7	Acetylcarnitine (C2) [Moles/​volume] in DBS	ORU^R01	OBX-5	NM
Acrylylcarnitine (C3:1) Measurement	The measurement of acrylylcarnitine (C3:1) in an NBS specimen.	umol/L	53237-4	Acrylylcarnitine (C3:1) [Moles/​volume] in DBS	ORU^R01	OBX-5	NM
Propionylcarnitine (C3) Measurement	The measurement of propionylcarnitine (C3) in an NBS specimen.	umol/L	53160-8	Propionylcarnitine (C3) [Moles/​volume] in DBS	ORU^R01	OBX-5	NM
Propionylcarnitine (C3)/​Methionine Ratio	The ratio of propionylcarnitine (C3) to methionine in an NBS specimen.	{ratio}	53161-6	Propionylcarnitine (C3)/​Methionine [Molar ratio] in DBS	ORU^R01	OBX-5	NM
Propionylcarnitine (C3)/​Carnitine.free (C0) Ratio	The ratio of propionylcarnitine (C3) to free carnitine (C0) in an NBS specimen.	{ratio}	53162-4	Propionylcarnitine (C3)/​Carnitine.free (C0) [Molar ratio] in DBS	ORU^R01	OBX-5	NM
Propionylcarnitine (C3)/​Acetylcarnitine (C2) Ratio	The ratio of propionylcarnitine (C3) to acetylcarnitine (C2) in an NBS specimen.	{ratio}	53163-2	Propionylcarnitine (C3)/​Acetylcarnitine (C2) [Molar ratio] in DBS	ORU^R01	OBX-5	NM
Malonylcarnitine (C3-DC) Measurement	The measurement of malonylcarnitine (C3-DC) in an NBS specimen.	umol/L	54462-7	Malonylcarnitine (C3-DC) [Moles/​volume] in DBS	ORU^R01	OBX-5	NM
Malonylcarnitine (C3-DC)+​3-Hydroxybutyrylcarnitine (C4-OH) Measurement	The measurement of malonylcarnitine (C3-DC) and 3-hydroxybutyrylcarnitine (C4-OH) in an NBS specimen.	umol/L	67708-8	Malonylcarnitine (C3-DC)+​3-Hydroxybutyrylcarnitine (C4-OH) [Moles/​volume] in DBS	ORU^R01	OBX-5	NM
Malonylcarnitine (C3-DC)+​3-Hydroxybutyrylcarnitine (C4-OH)/​Decanoylcarnitine (C10) Ratio	The ratio of malonylcarnitine (C3-DC) and ​3-hydroxybutyrylcarnitine (C4-OH) to decanoylcarnitine (C10) in an NBS specimen.	{ratio}	75213-9	Malonylcarnitine (C3-DC)+​3-Hydroxybutyrylcarnitine (C4-OH)/​Decanoylcarnitine (C10) [Molar ratio] in DBS	ORU^R01	OBX-5	NM
Propionylcarnitine (C3)/​Palmitoylcarnitine (C16) Ratio	The ratio of propionylcarnitine (C3) to palmitoylcarnitine (C16) in an NBS specimen.	{ratio}	53164-0	Propionylcarnitine (C3)/​Palmitoylcarnitine (C16) [Molar ratio] in DBS	ORU^R01	OBX-5	NM
Butyrylcarnitine+​Isobutyrylcarnitine (C4) Measurement	The measurement of butyrylcarnitine and isobutyrylcarnitine (C4) in an NBS specimen.	umol/L	53166-5	Butyrylcarnitine+​Isobutyrylcarnitine (C4) [Moles/​volume] in DBS	ORU^R01	OBX-5	NM
Butyrylcarnitine+​Isobutyrylcarnitine (C4)/​Acetylcarnitine (C2) Ratio	The ratio of butyrylcarnitine and isobutyrylcarnitine (C4) to acetylcarnitine (C2) in an NBS specimen.	{ratio}	53167-3	Butyrylcarnitine+​Isobutyrylcarnitine (C4)/​Acetylcarnitine (C2) [Molar ratio] in DBS	ORU^R01	OBX-5	NM
Butyrylcarnitine+​Isobutyrylcarnitine (C4)/​Propionylcarnitine (C3) Ratio	The ratio of butyrylcarnitine and isobutyrylcarnitine (C4) to propionylcarnitine (C3) in an NBS specimen.	{ratio}	53168-1	Butyrylcarnitine+​Isobutyrylcarnitine (C4)/​Propionylcarnitine (C3) [Molar ratio] in DBS	ORU^R01	OBX-5	NM
Butyrylcarnitine+​Isobutyrylcarnitine (C4)/​Octanoylcarnitine (C8) Ratio	The ratio of butyrylcarnitine and isobutyrylcarnitine (C4) to octanoylcarnitine (C8) in an NBS specimen.	{ratio}	53169-9	Butyrylcarnitine+​Isobutyrylcarnitine (C4)/​Octanoylcarnitine (C8) [Molar ratio] in DBS	ORU^R01	OBX-5	NM
Tiglylcarnitine (C5:1) Measurement	The measurement of tiglylcarnitine (C5:1) in an NBS specimen.	umol/L	53170-7	Tiglylcarnitine (C5:1) [Moles/​volume] in DBS	ORU^R01	OBX-5	NM
Glutarylcarnitine (C5-DC) Measurement	The measurement of glutarylcarnitine (C5-DC) in an NBS specimen.	umol/L	45207-8	Glutarylcarnitine (C5-DC) [Moles/​volume] in DBS	ORU^R01	OBX-5	NM
Glutarylcarnitine (C5-DC)/​Malonylcarnitine (C3-DC) Ratio	The ratio of glutarylcarnitine (C5-DC) to malonylcarnitine (C3-DC) in an NBS specimen.	{ratio}	75216-2	Glutarylcarnitine (C5-DC)/​Malonylcarnitine (C3-DC) [Molar ratio] in DBS	ORU^R01	OBX-5	NM
Glutarylcarnitine (C5-DC)+​3-Hydroxyhexanoylcarnitine (C6-OH)/​Palmitoylcarnitine (C16) Ratio	The ratio of glutarylcarnitine (C5-DC) and ​3-hydroxyhexanoylcarnitine (C6-OH) to palmitoylcarnitine (C16) in an NBS specimen.	{ratio}	67701-3	Glutarylcarnitine (C5-DC)+​3-Hydroxyhexanoylcarnitine (C6-OH)/​Palmitoylcarnitine (C16) [Molar ratio] in DBS	ORU^R01	OBX-5	NM
Glutarylcarnitine (C5-DC)+​3-Hydroxyhexanoylcarnitine (C6-OH) Measurement	The measurement of glutarylcarnitine (C5-DC)+​3-hydroxyhexanoylcarnitine (C6-OH) in an NBS specimen.	umol/L	67710-4	Glutarylcarnitine (C5-DC)+​3-Hydroxyhexanoylcarnitine (C6-OH) [Moles/​volume] in DBS	ORU^R01	OBX-5	NM
Glutarylcarnitine (C5-DC)+​3-Hydroxyhexanoylcarnitine (C6-OH)/​Octanoylcarnitine (C8) Ratio	The ratio of glutarylcarnitine (C5-DC) and ​3-hydroxyhexanoylcarnitine (C6-OH) to octanoylcarnitine (C8) in an NBS specimen.	{ratio}	67711-2	Glutarylcarnitine (C5-DC)+​3-Hydroxyhexanoylcarnitine (C6-OH)/​Octanoylcarnitine (C8) [Molar ratio] in DBS	ORU^R01	OBX-5	NM
Isovalerylcarnitine+​Methylbutyrylcarnitine (C5) Measurement	The measurement of isovalerylcarnitine and methylbutyrylcarnitine (C5) in an NBS specimen.	umol/L	45216-9	Isovalerylcarnitine+​Methylbutyrylcarnitine (C5) [Moles/​volume] in DBS	ORU^R01	OBX-5	NM
Isovalerylcarnitine+​Methylbutyrylcarnitine (C5)/​Carnitine.free (C0) Ratio	The ratio of isovalerylcarnitine and methylbutyrylcarnitine (C5) to free carnitine (C0) in an NBS specimen.	{ratio}	53238-2	Isovalerylcarnitine+​Methylbutyrylcarnitine (C5)/​Carnitine.free (C0) [Molar ratio] in DBS	ORU^R01	OBX-5	NM
Isovalerylcarnitine+​Methylbutyrylcarnitine (C5)/​Acetylcarnitine (C2) Ratio	The ratio of isovalerylcarnitine and methylbutyrylcarnitine (C5) to acetylcarnitine (C2) in an NBS specimen.	{ratio}	53239-0	Isovalerylcarnitine+​Methylbutyrylcarnitine (C5)/​Acetylcarnitine (C2) [Molar ratio] in DBS	ORU^R01	OBX-5	NM
Isovalerylcarnitine+​Methylbutyrylcarnitine (C5)/Propionylcarnitine (C3) Ratio	The ratio of isovalerylcarnitine and methylbutyrylcarnitine (C5) to propionylcarnitine (C3) in an NBS specimen.	{ratio}	53240-8	Isovalerylcarnitine+​Methylbutyrylcarnitine (C5)/​Propionylcarnitine (C3) [Molar ratio] in DBS	ORU^R01	OBX-5	NM
Isovalerylcarnitine+​Methylbutyrylcarnitine (C5)/​Octanoylcarnitine (C8) Ratio	The ratio of isovalerylcarnitine and methylbutyrylcarnitine (C5) to octanoylcarnitine (C8) in an NBS specimen.	{ratio}	53401-6	Isovalerylcarnitine+​Methylbutyrylcarnitine (C5)/​Octanoylcarnitine (C8) [Molar ratio] in DBS	ORU^R01	OBX-5	NM
3-Hydroxyisovalerylcarnitine (C5-OH) Measurement	The measurement of 3-hydroxyisovalerylcarnitine (C5-OH) in an NBS specimen.	umol/L	50106-4	3-Hydroxyisovalerylcarnitine (C5-OH) [Moles/​volume] in DBS	ORU^R01	OBX-5	NM
3-Hydroxyisovalerylcarnitine (C5-OH)/​Carnitine.free (C0) Ratio	The ratio of 3-hydroxyisovalerylcarnitine (C5-OH) to free carnitine (C0) in an NBS specimen.	{ratio}	53171-5	3-Hydroxyisovalerylcarnitine (C5-OH)/​Carnitine.free (C0) [Molar ratio] in DBS	ORU^R01	OBX-5	NM
3-Hydroxyisovalerylcarnitine (C5-OH)/​Octanoylcarnitine (C8) Ratio	The ratio of 3-hydroxyisovalerylcarnitine (C5-OH) to octanoylcarnitine (C8) in an NBS specimen.	{ratio}	53172-3	3-Hydroxyisovalerylcarnitine (C5-OH)/​Octanoylcarnitine (C8) [Molar ratio] in DBS	ORU^R01	OBX-5	NM
3-Hydroxyoctanoylcarnitine (C8-OH)+​Malonylcarnitine (C3-DC) Measurement	The measurement of 3-hydroxyoctanoylcarnitine (C8-OH) and malonylcarnitine (C3-DC) in an NBS specimen.	umol/L	53178-0	3-Hydroxyoctanoylcarnitine (C8-OH)+​Malonylcarnitine (C3-DC) [Moles/​volume] in DBS	ORU^R01	OBX-5	NM
3-Hydroxyoctanoylcarnitine (C8-OH)+​Malonylcarnitine (C3-DC)/​Butyrylcarnitine+​Isobutyrylcarnitine (C4) Ratio	The ratio of 3-hydroxyoctanoylcarnitine (C8-OH) and malonylcarnitine (C3-DC) to butyrylcarnitine and isobutyrylcarnitine (C4) in an NBS specimen.	{ratio}	53402-4	3-Hydroxyoctanoylcarnitine (C8-OH)+​Malonylcarnitine (C3-DC)/​Butyrylcarnitine+​Isobutyrylcarnitine (C4) [Molar ratio] in DBS	ORU^R01	OBX-5	NM
3-Hydroxyoctanoylcarnitine (C8-OH)+​Malonylcarnitine (C3-DC)/​Decanoylcarnitine (C10) Ratio	The ratio of 3-hydroxyoctanoylcarnitine (C8-OH) and malonylcarnitine (C3-DC) to decanoylcarnitine (C10) in an NBS specimen.	{ratio}	53179-8	3-Hydroxyoctanoylcarnitine (C8-OH)+​Malonylcarnitine (C3-DC)/​Decanoylcarnitine (C10) [Molar ratio] in DBS	ORU^R01	OBX-5	NM
Methylmalonylcarnitine (C4-DC) Measurement	The measurement of methylmalonylcarnitine (C4-DC) in an NBS specimen.	umol/L	45222-7	Methylmalonylcarnitine (C4-DC) [Moles/​volume] in DBS	ORU^R01	OBX-5	NM
Methylmalonylcarnitine (C4-DC)+​3-Hydroxyisovalerylcarnitine (C5-OH) Measurement	The measurement of methylmalonylcarnitine (C4-DC) and 3-hydroxyisovalerylcarnitine (C5-OH) in an NBS specimen.	umol/L	67709-6	Methylmalonylcarnitine (C4-DC)+​3-Hydroxyisovalerylcarnitine (C5-OH) [Moles/​volume] in DBS	ORU^R01	OBX-5	NM
Methylmalonylcarnitine (C4-DC)/​3-Hydroxyisovalerylcarnitine (C5-OH) Ratio	The ratio of methylmalonylcarnitine (C4-DC) to ​3-hydroxyisovalerylcarnitine (C5-OH) in an NBS specimen.	{ratio}	53181-4	Methylmalonylcarnitine (C4-DC)/​3-Hydroxyisovalerylcarnitine (C5-OH) [Molar ratio] in DBS	ORU^R01	OBX-5	NM
Glutarylcarnitine (C5-DC)+​3-Hydroxydecanoylcarnitine (C10-OH) Measurement	The measurement of glutarylcarnitine (C5-DC)+​3-hydroxydecanoylcarnitine (C10-OH) in an NBS specimen.	umol/L	53183-0	Glutarylcarnitine (C5-DC)+​3-Hydroxydecanoylcarnitine (C10-OH) [Moles/​volume] in DBS	ORU^R01	OBX-5	NM
Glutarylcarnitine (C5-DC)+​3-Hydroxydecanoylcarnitine (C10-OH)/​3-Hydroxyisovalerylcarnitine (C5-OH) Ratio	The ratio of glutarylcarnitine (C5-DC) and 3-hydroxydecanoylcarnitine (C10-OH) to 3-hydroxyisovalerylcarnitine (C5-OH) in an NBS specimen.	{ratio}	53184-8	Glutarylcarnitine (C5-DC)+​3-Hydroxydecanoylcarnitine (C10-OH)/​3-Hydroxyisovalerylcarnitine (C5-OH) [Molar ratio] in DBS	ORU^R01	OBX-5	NM
Glutarylcarnitine (C5-DC)+​3-Hydroxydecanoylcarnitine (C10-OH)/​octanoylcarnitine (C8) Ratio	The ratio of glutarylcarnitine (C5-DC) and 3-hydroxydecanoylcarnitine (C10-OH) to octanoylcarnitine (C8) in an NBS specimen.	{ratio}	53185-5	Glutarylcarnitine (C5-DC)+​3-Hydroxydecanoylcarnitine (C10-OH)/​Octanoylcarnitine (C8) [Molar ratio] in DBS	ORU^R01	OBX-5	NM
Glutarylcarnitine (C5-DC)+​3-Hydroxydecanoylcarnitine (C10-OH)/​Palmitoylcarnitine (C16) Ratio	The ratio of glutarylcarnitine (C5-DC) and 3-hydroxydecanoylcarnitine (C10-OH) to palmitoylcarnitine (C16) in an NBS specimen.	{ratio}	53186-3	Glutarylcarnitine (C5-DC)+​3-Hydroxydecanoylcarnitine (C10-OH)/​Palmitoylcarnitine (C16) [Molar ratio] in DBS	ORU^R01	OBX-5	NM
Methylglutarylcarnitine (C6-DC) Measurement	The measurement of Methylglutarylcarnitine (C6-DC) in an NBS specimen.	umol/L	53187-1	Methylglutarylcarnitine (C6-DC) [Moles/​volume] in DBS	ORU^R01	OBX-5	NM
Formiminoglutamate Measurement	The measurement of Formiminoglutamate in an NBS specimen.	umol/L	53165-7	Formiminoglutamate [Moles/​volume] in DBS	ORU^R01	OBX-5	NM
Biotinidase Interpretation	The interpretation made regarding biotinidase screening using an NBS specimen.		46761-3	Biotinidase deficiency newborn screen interpretation	ORU^R01	OBX-5	CWE	LL840-0	LA18592-8 (In range) LA4259-3 (Borderline) LA11884-6 (Indeterminate) LA18593-6 (Out of range) LA12430-7 (Out of range requiring further dried blood spot testing for at least one condition) LA25817-0 (Out of range requiring immediate referral) LA12431-5 (Out of range requiring immediate second-tier testing for at least one condition) LA18594-4 (Out of range requiring deferred follow-up for at leas…
Biotinidase Comment	The comment associated with the results of biotinidase screening.		57699-1	Biotinidase deficiency newborn screening comment-discussion	ORU^R01	OBX-5	ST
Biotinidase Measurement	The measurement of biotinidase in an NBS specimen.	nmol/mL/min	75217-0	Biotinidase [Enzymatic activity/volume] in DBS	ORU^R01	OBX-5	NM
Endocrine Disorders Interpretation	The interpretation made regarding endocrine disorders screening using an NBS specimen.		46735-7	Endocrine disorders newborn screen interpretation	ORU^R01	OBX-5	CWE	LL840-0	LA18592-8 (In range) LA4259-3 (Borderline) LA11884-6 (Indeterminate) LA18593-6 (Out of range) LA12430-7 (Out of range requiring further dried blood spot testing for at least one condition) LA25817-0 (Out of range requiring immediate referral) LA12431-5 (Out of range requiring immediate second-tier testing for at least one condition) LA18594-4 (Out of range requiring deferred follow-up for at leas…
Congenital Adrenal Hyperplasia Interpretation	The interpretation made regarding congenital adrenal hyperplasia screening using an NBS specimen.		46758-9	Congenital adrenal hyperplasia newborn screen interpretation	ORU^R01	OBX-5	CWE	LL840-0	LA18592-8 (In range) LA4259-3 (Borderline) LA11884-6 (Indeterminate) LA18593-6 (Out of range) LA12430-7 (Out of range requiring further dried blood spot testing for at least one condition) LA25817-0 (Out of range requiring immediate referral) LA12431-5 (Out of range requiring immediate second-tier testing for at least one condition) LA18594-4 (Out of range requiring deferred follow-up for at leas…
Congenital Adrenal Hyperplasia Comment	The comment associated with the results of congenital adrenal hyperplasia screening.		57706-4	Congenital adrenal hyperplasia newborn screening comment-discussion	ORU^R01	OBX-5	ST
11-Deoxycorticosterone Measurement	The measurement of 11-deoxycorticosterone in an NBS specimen.	ng/dL	53347-1	11-Deoxycorticosterone [Mass/​volume] in DBS	ORU^R01	OBX-5	NM
11-Deoxycortisol Measurement	The measurement of 11-Deoxycortisol in an NBS specimen.	ug/dL	53338-0	11-Deoxycortisol [Mass/​volume] in DBS	ORU^R01	OBX-5	NM
17-Hydroxyprogesterone Measurement	The measurement of 17-Hydroxyprogesterone in an NBS specimen.	ng/mL	38473-5	17-Hydroxyprogesterone [Mass/volume] in DBS	ORU^R01	OBX-5	NM
17-Hydroxyprogesterone+​Androstenedione/​Cortisol Ratio	The ratio of 17-hydroxyprogesterone and androstenedione to cortisol in an NBS specimen.	{ratio}	53336-4	17-Hydroxyprogesterone+​Androstenedione/​Cortisol [Mass Ratio] in DBS	ORU^R01	OBX-5	NM
21-Deoxycortisol Measurement	The measurement of 21-deoxycortisol in an NBS specimen.	ug/dL	53341-4	21-Deoxycortisol [Mass/​volume] in DBS	ORU^R01	OBX-5	NM
Androstenedione Measurement	The measurement of androstenedione in an NBS specimen.	ng/dL	53343-0	Androstenedione [Mass/​volume] in DBS	ORU^R01	OBX-5	NM
Cortisol Measurement	The measurement of cortisol in an NBS specimen.	ug/dL	53345-5	Cortisol [Mass/​volume] in DBS	ORU^R01	OBX-5	NM
Congenital Hypothyroidism Interpretation	The interpretation made regarding congenital hypothyroidism screening using an NBS specimen.		46762-1	Congenital hypothyroidism newborn screen interpretation	ORU^R01	OBX-5	CWE	LL840-0	LA18592-8 (In range) LA4259-3 (Borderline) LA11884-6 (Indeterminate) LA18593-6 (Out of range) LA12430-7 (Out of range requiring further dried blood spot testing for at least one condition) LA25817-0 (Out of range requiring immediate referral) LA12431-5 (Out of range requiring immediate second-tier testing for at least one condition) LA18594-4 (Out of range requiring deferred follow-up for at leas…
Congenital Hypothyroidism Comment	The comment associated with the results of congenital hypothyroidism screening.		57705-6	Congenital hypothyroidism newborn screening comment-discussion	ORU^R01	OBX-5	ST
Thyroxine (T4) Measurement	The measurement of thyroxine (T4) in an NBS specimen.	ug/dL	31144-9	Thyroxine (T4) [Mass/​volume] in DBS	ORU^R01	OBX-5	NM
Thyrotropin Measurement	The measurement of thyrotropin (TSH) in an NBS specimen.	m[IU]/L	29575-8	Thyrotropin [Units/​volume] in DBS	ORU^R01	OBX-5	NM
Cystic Fibrosis Interpretation	The interpretation made regarding cystic fibrosis screening using an NBS specimen.		46769-6	Cystic fibrosis newborn screen interpretation	ORU^R01	OBX-5	CWE	LL840-0	LA18592-8 (In range) LA4259-3 (Borderline) LA11884-6 (Indeterminate) LA18593-6 (Out of range) LA12430-7 (Out of range requiring further dried blood spot testing for at least one condition) LA25817-0 (Out of range requiring immediate referral) LA12431-5 (Out of range requiring immediate second-tier testing for at least one condition) LA18594-4 (Out of range requiring deferred follow-up for at leas…
Cystic Fibrosis Comment	The comment associated with the results of cystic fibrosis screening.		57707-2	Cystic fibrosis newborn screening comment-discussion	ORU^R01	OBX-5	ST
Trypsinogen I Free Measurement	The measurement of immunoreactive trypsinogen in an NBS specimen.	ug/L	48633-2	Trypsinogen I Free [Mass/​volume] in DBS	ORU^R01	OBX-5	NM
CFTR Gene Mutations Identified	The mutations identified in the CFTR gene.		54083-1	CFTR gene mutations found [Identifier] in DBS Nominal	ORU^R01	OBX-5	ST
Galactosemia Interpretation	The interpretation made regarding galactosemia screening using an NBS specimen.		46737-3	Galactosemias newborn screen interpretation	ORU^R01	OBX-5	CWE	LL840-0	LA18592-8 (In range) LA4259-3 (Borderline) LA11884-6 (Indeterminate) LA18593-6 (Out of range) LA12430-7 (Out of range requiring further dried blood spot testing for at least one condition) LA25817-0 (Out of range requiring immediate referral) LA12431-5 (Out of range requiring immediate second-tier testing for at least one condition) LA18594-4 (Out of range requiring deferred follow-up for at leas…
Galactosemia Comment	The comment associated with the results of galactosemia screening.		57704-9	Galactosemias newborn screening comment-discussion	ORU^R01	OBX-5	ST
Galactose Measurement	The measurement of galactose in an NBS specimen.	mg/dL	54084-9	Galactose [Mass/​volume] in DBS	ORU^R01	OBX-5	NM
Galactose 1 Phosphate Uridyl Transferase Identified	The presence of galactose 1 phosphate uridyl transferase identified in an NBS specimen.		33288-2	Galactose 1 phosphate uridyl transferase [Presence] in DBS	ORU^R01	OBX-5	CWE
Galactose 1 Phosphate Uridyl Transferase Measurement	The measurement of galactose 1 phosphate uridyl transferase in an NBS specimen.	nmol/h/mL	42906-8	Galactose 1 phosphate uridyl transferase [Enzymatic activity/​volume] in DBS	ORU^R01	OBX-5	NM
Galactose 1 Phosphate Measurement	The measurement of galactose 1 phosphate in an NBS specimen.	mg/dL	40842-7	Galactose 1 phosphate [Mass/​volume] in DBS	ORU^R01	OBX-5	NM
Glucose-6-Phosphate Dehydrogenase Interpretation	The interpretation made regarding glucose-6-phosphate dehydrogenase screening using an NBS specimen.		58089-4	Glucose-6-Phosphate dehydrogenase newborn screen interpretation	ORU^R01	OBX-5	CWE	LL840-0	LA18592-8 (In range) LA4259-3 (Borderline) LA11884-6 (Indeterminate) LA18593-6 (Out of range) LA12430-7 (Out of range requiring further dried blood spot testing for at least one condition) LA25817-0 (Out of range requiring immediate referral) LA12431-5 (Out of range requiring immediate second-tier testing for at least one condition) LA18594-4 (Out of range requiring deferred follow-up for at leas…
Glucose-6-Phosphate Dehydrogenase Comment	The comment associated with the results of glucose-6-phosphate dehydrogenase screening.		58090-2	Glucose-6-Phosphate dehydrogenase newborn screening comment-discussion	ORU^R01	OBX-5	ST
Glucose-6-Phosphate Dehydrogenase Identified	The presence of glucose-6-phosphate dehydrogenase identified in an NBS specimen.		33287-4	Glucose-6-Phosphate dehydrogenase [Presence] in DBS	ORU^R01	OBX-5	CWE
Hemoglobinopathies Interpretation	The interpretation made regarding hemoglobinopathies screening using an NBS specimen.		46740-7	Hemoglobin disorders newborn screen interpretation	ORU^R01	OBX-5	CWE	LL840-0	LA18592-8 (In range) LA4259-3 (Borderline) LA11884-6 (Indeterminate) LA18593-6 (Out of range) LA12430-7 (Out of range requiring further dried blood spot testing for at least one condition) LA25817-0 (Out of range requiring immediate referral) LA12431-5 (Out of range requiring immediate second-tier testing for at least one condition) LA18594-4 (Out of range requiring deferred follow-up for at leas…	LL2094-2
Hemoglobin Thalassemia Interpretation	The interpretation made regarding hemoglobin thalassemia screening using an NBS specimen.		46767-0	Hemoglobin S/Beta Thalassemia newborn screen interpretation	ORU^R01	OBX-5	CWE	LL840-0	LA18592-8 (In range) LA4259-3 (Borderline) LA11884-6 (Indeterminate) LA18593-6 (Out of range) LA12430-7 (Out of range requiring further dried blood spot testing for at least one condition) LA25817-0 (Out of range requiring immediate referral) LA12431-5 (Out of range requiring immediate second-tier testing for at least one condition) LA18594-4 (Out of range requiring deferred follow-up for at leas…
Hemoglobin Sickle Cell Anemia Interpretation	The interpretation made regarding hemoglobin sickle cell anemia screening using an NBS specimen.		46765-4	Sickle cell anemia newborn screen interpretation	ORU^R01	OBX-5	CWE	LL840-0	LA18592-8 (In range) LA4259-3 (Borderline) LA11884-6 (Indeterminate) LA18593-6 (Out of range) LA12430-7 (Out of range requiring further dried blood spot testing for at least one condition) LA25817-0 (Out of range requiring immediate referral) LA12431-5 (Out of range requiring immediate second-tier testing for at least one condition) LA18594-4 (Out of range requiring deferred follow-up for at leas…	LL2094-2: LA12614-6 (Hb SS-disease (sickle cell anemia))
Hemoglobin Disorders Comment	The comment associated with the results of hemoglobin disorders screening.		57703-1	Hemoglobin disorders newborn screening comment-discussion	ORU^R01	OBX-5	ST
Presumptive Hemoglobins Identified	The presumptive presence of hemoglobins identified in an NBS specimen.		64122-5	Hemoglobins that can be presumptively identified based on available controls in DBS	ORU^R01	OBX-5	CWE
Most Predominant Hemoglobin	The most predominant hemoglobin identified in an NBS specimen.		64117-5	Most predominant hemoglobin in DBS	ORU^R01	OBX-5	CWE
Second Most Predominant Hemoglobin	The second most predominant hemoglobin identified in an NBS specimen.		64118-3	Second most predominant hemoglobin in DBS	ORU^R01	OBX-5	CWE
Third Most Predominant Hemoglobin	The third most predominant hemoglobin identified in an NBS specimen.		64119-1	Third most predominant hemoglobin in DBS	ORU^R01	OBX-5	CWE
Fourth Most Predominant Hemoglobin	The fourth most predominant hemoglobin identified in an NBS specimen.		64120-9	Fourth most predominant hemoglobin in DBS	ORU^R01	OBX-5	CWE
Fifth Most Predominant Hemoglobin	The fifth most predominant hemoglobin identified in an NBS specimen.		64121-7	Fifth most predominant hemoglobin in DBS	ORU^R01	OBX-5	CWE
Hemoglobinopathies Conditions Suspected	The identifier used for a suspected amino acidemia.		71592-0	Hemoglobinopathies conditions suspected [Identifier] in DBS	ORU^R01	OBX-5	CWE	LL2094-2	LA137-2 (None) LA18557-1 (Likely transfusion) LA12614-6 (Hb SS-disease (sickle cell anemia)) LA12606-2 (Hb S (sickle)-carrier) LA18558-9 (Hb S beta plus thalassemia) LA18559-7 (Hb S beta zero thalassemia) LA12615-3 (Hb S beta-thalassemia) LA12616-1 (Hb SC-disease) LA12617-9 (Hb SD-disease) LA12618-7 (Hb SE-disease) LA13012-2 (Hb S,O-Arab) LA18560-5 (Hb S variant) LA18561-3 (Hb S/Hereditary persis…
Hemoglobin A/Total ​Hemoglobin Percentage Measurement	The percentage of hemoglobin A compared to the total hemoglobin measured in an NBS specimen.	%	54072-4	Hemoglobin A/​Hemoglobin.total in DBS	ORU^R01	OBX-5	NM
Hemoglobin Barts/​Total ​Hemoglobin Percentage Measurement	The percentage of hemoglobin Barts compared to the total hemoglobin measured in an NBS specimen.	%	54069-0	Hemoglobin Barts/​Hemoglobin.total in DBS	ORU^R01	OBX-5	NM
Hemoglobin C/​Total ​Hemoglobin Percentage Measurement	The percentage of hemoglobin C compared to the total hemoglobin measured in an NBS specimen.	%	54073-2	Hemoglobin C/​Hemoglobin.total in DBS	ORU^R01	OBX-5	NM
Hemoglobin D/​Total ​Hemoglobin Percentage Measurement	The percentage of hemoglobin D compared to the total hemoglobin measured in an NBS specimen.	%	54070-8	Hemoglobin D/​Hemoglobin.total in DBS	ORU^R01	OBX-5	NM
Hemoglobin E/​Total ​Hemoglobin Percentage Measurement	The percentage of hemoglobin E compared to the total hemoglobin measured in an NBS specimen.	%	54071-6	Hemoglobin E/​Hemoglobin.total in DBS	ORU^R01	OBX-5	NM
Hemoglobin F/​Total ​Hemoglobin Percentage Measurement	The percentage of hemoglobin F compared to the total hemoglobin measured in an NBS specimen.	%	54074-0	Hemoglobin F/​Hemoglobin.total in DBS	ORU^R01	OBX-5	NM
Hemoglobin O/Total ​Hemoglobin Percentage Measurement	The percentage of hemoglobin O compared to the total hemoglobin measured in an NBS specimen.	%	54068-2	Hemoglobin O - Arab/​Hemoglobin.total in DBS	ORU^R01	OBX-5	NM
Hemoglobin S/​Total ​Hemoglobin Percentage Measurement	The percentage of hemoglobin S compared to the total hemoglobin measured in an NBS specimen.	%	56476-5	Hemoglobin S/​Hemoglobin.total in DBS	ORU^R01	OBX-5	NM
Lysosomal Storage Disorders Interpretation	The interpretation made regarding lysosomal storage disorders screening using an NBS specimen.		62301-7	Lysosomal storage disorders newborn screen interpretation	ORU^R01	OBX-5	CWE	LL840-0	LA18592-8 (In range) LA4259-3 (Borderline) LA11884-6 (Indeterminate) LA18593-6 (Out of range) LA12430-7 (Out of range requiring further dried blood spot testing for at least one condition) LA25817-0 (Out of range requiring immediate referral) LA12431-5 (Out of range requiring immediate second-tier testing for at least one condition) LA18594-4 (Out of range requiring deferred follow-up for at leas…	LL1043-0
Lysosomal Storage Disorders Comment	The comment associated with the results of lysosomal storage disorders screening.		62303-3	Lysosomal storage disorders newborn screening comment-discussion	ORU^R01	OBX-5	ST
Lysosomal Storage Disorders Suspected	The identifier used for a suspected lysosomal storage disorders.		62302-5	Lysosomal storage disorders suspected [Identifier] in DBS	ORU^R01	OBX-5	CWE	LL1043-0	LA14036-0 (Fabry disease) LA14037-8 (Pompe disease) LA14038-6 (Krabbe disease) LA14040-2 (Niemann Pick disease A/B) LA14039-4 (Gaucher disease) LA25797-4 (Mucopolysaccharidosis type I)
Fabry Disease Interpretation	The interpretation made regarding Fabry disease screening using an NBS specimen.		62305-8	Fabry disease newborn screen interpretation	ORU^R01	OBX-5	CWE	LL840-0	LA18592-8 (In range) LA4259-3 (Borderline) LA11884-6 (Indeterminate) LA18593-6 (Out of range) LA12430-7 (Out of range requiring further dried blood spot testing for at least one condition) LA25817-0 (Out of range requiring immediate referral) LA12431-5 (Out of range requiring immediate second-tier testing for at least one condition) LA18594-4 (Out of range requiring deferred follow-up for at leas…	LL1043-0: LA14036-0 (Fabry disease)
Fabry Disease Comment	The comment associated with the results of Fabry disease screening.		62306-6	Fabry disease newborn screening comment-discussion	ORU^R01	OBX-5	ST
Alpha Galactosidase A Measurement	The measurement of alpha galactosidase A in an NBS specimen.	umol/L/h	55908-8	Alpha galactosidase A [Enzymatic activity/​volume] in DBS	ORU^R01	OBX-5	NM
Gaucher Disease Interpretation	The interpretation made regarding Gaucher disease screening using an NBS specimen.		62312-4	Gaucher disease newborn screen interpretation	ORU^R01	OBX-5	CWE	LL840-0	LA18592-8 (In range) LA4259-3 (Borderline) LA11884-6 (Indeterminate) LA18593-6 (Out of range) LA12430-7 (Out of range requiring further dried blood spot testing for at least one condition) LA25817-0 (Out of range requiring immediate referral) LA12431-5 (Out of range requiring immediate second-tier testing for at least one condition) LA18594-4 (Out of range requiring deferred follow-up for at leas…	LL1043-0: LA14039-4 (Gaucher disease)
Gaucher Disease Comment	The comment associated with the results of Gaucher disease screening.		62313-2	Gaucher disease newborn screening comment-discussion	ORU^R01	OBX-5	ST
Glucosylceramidase Measurement	The measurement of glucosylceramidase in an NBS specimen.	umol/L/h	55917-9	Glucosylceramidase [Enzymatic activity/​volume] in DBS	ORU^R01	OBX-5	NM
Krabbe Disease Interpretation	The interpretation made regarding Krabbe disease screening using an NBS specimen.		62308-2	Krabbe disease newborn screen interpretation	ORU^R01	OBX-5	CWE	LL840-0	LA18592-8 (In range) LA4259-3 (Borderline) LA11884-6 (Indeterminate) LA18593-6 (Out of range) LA12430-7 (Out of range requiring further dried blood spot testing for at least one condition) LA25817-0 (Out of range requiring immediate referral) LA12431-5 (Out of range requiring immediate second-tier testing for at least one condition) LA18594-4 (Out of range requiring deferred follow-up for at leas…	LL1043-0: LA14038-6 (Krabbe disease)
Krabbe Disease Comment	The comment associated with the results of Krabbe disease screening.		62309-0	Krabbe disease newborn screening comment-discussion	ORU^R01	OBX-5	ST
Galactosylceramidase Measurement	The measurement of galactosylceramidase in an NBS specimen.	umol/L/h	62310-8	Galactosylceramidase [Enzymatic activity/​volume] in DBS	ORU^R01	OBX-5	NM
Mucopolysaccharidosis Type I Interpretation	The interpretation made regarding mucopolysaccharidosis type I screening using an NBS specimen.		79564-1	Mucopolysaccharidosis type I newborn screen interpretation	ORU^R01	OBX-5	CWE	LL840-0	LA18592-8 (In range) LA4259-3 (Borderline) LA11884-6 (Indeterminate) LA18593-6 (Out of range) LA12430-7 (Out of range requiring further dried blood spot testing for at least one condition) LA25817-0 (Out of range requiring immediate referral) LA12431-5 (Out of range requiring immediate second-tier testing for at least one condition) LA18594-4 (Out of range requiring deferred follow-up for at leas…	LL1043-0: LA25797-4 (Mucopolysaccharidosis type I)
Mucopolysaccharidosis Type I Comment	The comment associated with the results of mucopolysaccharidosis type I screening.		79565-8	Mucopolysaccharidosis type I newborn screening comment-discussion	ORU^R01	OBX-5	ST
Alpha-L-Iduronidase Measurement	The measurement of alpha-L-iduronidase in an NBS specimen.	umol/L/h	55909-6	Alpha-L-iduronidase [Enzymatic activity/​volume] in DBS	ORU^R01	OBX-5	NM
Niemann Pick Disease A/​B Interpretation	The interpretation made regarding Niemann Pick disease A/​B screening using an NBS specimen.		62318-1	Niemann Pick disease A/​B newborn screen interpretation	ORU^R01	OBX-5	CWE	LL840-0	LA18592-8 (In range) LA4259-3 (Borderline) LA11884-6 (Indeterminate) LA18593-6 (Out of range) LA12430-7 (Out of range requiring further dried blood spot testing for at least one condition) LA25817-0 (Out of range requiring immediate referral) LA12431-5 (Out of range requiring immediate second-tier testing for at least one condition) LA18594-4 (Out of range requiring deferred follow-up for at leas…	LL1043-0: LA14040-2 (Niemann Pick disease A/B)
Niemann Pick Disease A/​B Comment	The comment associated with the results of Niemann Pick disease A/​B screening.		62319-9	Niemann Pick disease A/​B newborn screening comment-discussion	ORU^R01	OBX-5	ST
Acid Sphingomyelinase Measurement	The measurement of acid sphingomyelinase in an NBS specimen.	umol/L/h	62316-5	Acid sphingomyelinase [Enzymatic activity/​volume] in DBS	ORU^R01	OBX-5	NM
Pompe Disease Interpretation	The interpretation made regarding Pompe disease screening using an NBS specimen.		63415-4	Pompe disease newborn screen interpretation	ORU^R01	OBX-5	CWE	LL840-0	LA18592-8 (In range) LA4259-3 (Borderline) LA11884-6 (Indeterminate) LA18593-6 (Out of range) LA12430-7 (Out of range requiring further dried blood spot testing for at least one condition) LA25817-0 (Out of range requiring immediate referral) LA12431-5 (Out of range requiring immediate second-tier testing for at least one condition) LA18594-4 (Out of range requiring deferred follow-up for at leas…	LL1043-0: LA14037-8 (Pompe disease)
Pompe Disease Comment	The comment associated with the results of Pompe disease screening.		63416-2	Pompe disease newborn screening comment-discussion	ORU^R01	OBX-5	ST
Acid Alpha Glucosidase Measurement	The measurement of acid alpha glucosidase in an NBS specimen.	umol/L/h	55827-0	Acid alpha glucosidase [Enzymatic activity/​volume] in DBS	ORU^R01	OBX-5	NM
Severe Combined Immunodeficiency Interpretation	The interpretation made regarding severe combined immunodeficiency screening using an NBS specimen.		62321-5	Severe combined immunodeficiency newborn screen interpretation	ORU^R01	OBX-5	CWE	LL840-0	LA18592-8 (In range) LA4259-3 (Borderline) LA11884-6 (Indeterminate) LA18593-6 (Out of range) LA12430-7 (Out of range requiring further dried blood spot testing for at least one condition) LA25817-0 (Out of range requiring immediate referral) LA12431-5 (Out of range requiring immediate second-tier testing for at least one condition) LA18594-4 (Out of range requiring deferred follow-up for at leas…
Severe Combined Immunodeficiency Comment	The comment associated with the results of severe combined immunodeficiency screening.		62322-3	Severe combined immunodeficiency newborn screening comment-discussion	ORU^R01	OBX-5	ST
T-cell Receptor Excision Circle Measurement [#/volume]	The measurement of T-cell receptor excision circles in an NBS specimen represented as a concentration.	copies/uL	62320-7	T-cell receptor excision circle [#/volume] in DBS by NAA with probe detection	ORU^R01	OBX-5	NM
T-cell Receptor Excision Circle Measurement [M.o.M]	The measurement of T-cell receptor excision circles in an NBS specimen represented as multiple of the median.		92008-2	T-cell receptor excision circle [Multiple of the median] in DBS	ORU^R01	OBX-5	NM
T-cell Receptor Excision Circle Measurement [Z-score]	The measurement of T-cell receptor excision circles in an NBS specimen represented as a Z-score.		92007-4	T-cell receptor excision circle [Z-score] in DBS	ORU^R01	OBX-5	NM
T-cell Receptor Excision Circle Measurement [Ct]	The measurement of T-cell receptor excision circles in an NBS specimen represented as cycle threshold.		92006-6	T-cell receptor excision circle [Cycle Threshold #] in DBS	ORU^R01	OBX-5	NM
Spinal Muscular Atrophy Interpretation	The interpretation made regarding spinal muscular atrophy screening using an NBS specimen.		92004-1	Spinal muscular atrophy newborn screen interpretation	ORU^R01	OBX-5	CWE	LL840-0	LA18592-8 (In range) LA4259-3 (Borderline) LA11884-6 (Indeterminate) LA18593-6 (Out of range) LA12430-7 (Out of range requiring further dried blood spot testing for at least one condition) LA25817-0 (Out of range requiring immediate referral) LA12431-5 (Out of range requiring immediate second-tier testing for at least one condition) LA18594-4 (Out of range requiring deferred follow-up for at leas…
Spinal Muscular Atrophy Comment	The comment associated with the results of severe combined immunodeficiency screening.		92003-3	Spinal muscular atrophy newborn screening comment-discussion	ORU^R01	OBX-5	ST
SMN1 Measurement	The measurement of SMN1 in an NBS specimen represented as cycle threshold.		92002-5	SMN1 gene [Cycle Threshold #] in DBS	ORU^R01	OBX-5	NM
X-linked Adrenoleukodystrophy Interpretation	The interpretation made regarding x-linked adrenoleukodystrophy screening using an NBS specimen.		85269-9	X-linked adrenoleukodystrophy newborn screen interpretation	ORU^R01	OBX-5	CWE	LL840-0	LA18592-8 (In range) LA4259-3 (Borderline) LA11884-6 (Indeterminate) LA18593-6 (Out of range) LA12430-7 (Out of range requiring further dried blood spot testing for at least one condition) LA25817-0 (Out of range requiring immediate referral) LA12431-5 (Out of range requiring immediate second-tier testing for at least one condition) LA18594-4 (Out of range requiring deferred follow-up for at leas…
X-linked Adrenoleukodystrophy Comment	The comment associated with the results of x-linked adrenoleukodystrophy screening.		85268-1	X-linked adrenoleukodystrophy newborn screening comment-discussion	ORU^R01	OBX-5	ST
Lysophosphatidylcholine(26:0) Measurement	The measurement of lysophosphatidylcholine(26:0) in an NBS specimen.	umol/L	79321-6	Lysophosphatidylcholine(26:0) [Moles/​volume] in DBS	ORU^R01	OBX-5	NM
Genetic Disorder Interpretation	The interpretation made regarding genetic disorder screening using an NBS specimen.		46738-1	Genetic.Disorders newborn screen interpretation	ORU^R01	OBX-5	CWE

## Sheet: Confirmatory Testing Lab Orders
Data Element	Description	LOINC Code	LOINC Code Meaning	HL7 Message	HL7 Segment	HL7 Data Type
Confirmatory Plasma Acylcarnitine Panel Order	The electronic laboratory order for confirmatory plasma acylcarnitine testing using a serum or plasma specimen.	43433-2	Acylcarnitine panel - Serum or Plasma	OML^O21, ORU^R01	OBR-4	CWE
Confirmatory Urine Acylglycines Panel Order	The electronic laboratory order for confirmatory urine acylglycines testing using a urine specimen.	74914-3	Acylglycines panel [Molar Ratio] - Urine	OML^O21, ORU^R01	OBR-4	CWE
Confirmatory Carnitine Panel Order	The electronic laboratory order for confirmatory carnitine panel testing using a serum or plasma specimen.	79285-3	Canitine biosynthesis intermediates panel - Serum or Plasma	OML^O21, ORU^R01	OBR-4	CWE
Confirmatory Urine Carnitine Panel Order	The electronic laboratory order for confirmatory urine carnitine panel testing using a urine specimen.	79287-9	Carnitine biosynthesis intermediates panel - Urine	OML^O21, ORU^R01	OBR-4	CWE
Confirmatory Plasma Creatine Panel Order	The electronic laboratory order for confirmatory plasma creatine panel testing using a serum or plasma specimen.	79289-5	Creatine and guanidinoacetate panel - Serum or Plasma	OML^O21, ORU^R01	OBR-4	CWE
Confirmatory Urine Creatine Panel Order	The electronic laboratory order for confirmatory urine creatine panel testing using a urine specimen.	79290-3	Creatine, guanidinoacetate and creatinine panel - Urine	OML^O21, ORU^R01	OBR-4	CWE
Confirmatory Plasma Amino Acids Panel Order	The electronic laboratory order for confirmatory plasma amino acids panel testing using a serum or plasma specimen.	35083-5	Amino acids panel [Moles/​volume] - Serum or Plasma	OML^O21, ORU^R01	OBR-4	CWE
Confirmatory Urine Amino Acids Panel Order	The electronic laboratory order for confirmatory urine amino acids panel testing using a urine specimen.	35087-6	Amino acids panel - Urine	OML^O21, ORU^R01	OBR-4	CWE
Confirmatory Urine Organic Acids Panel Order	The electronic laboratory order for confirmatory urine organic acids panel testing using a urine specimen.	48797-5	Organic acids panel - Urine	OML^O21, ORU^R01	OBR-4	CWE
Confirmatory Urine Orotic Acid Panel Order	The electronic laboratory order for confirmatory urine orotic acid panel testing using a urine specimen.			OML^O21, ORU^R01	OBR-4	CWE
Confirmatory Serum Biotinidase Panel Order	The electronic laboratory order for confirmatory serum biotinidase panel testing using a serum or plasma specimen.	55153-1	Biotinidase panel - Serum or Plasma	OML^O21, ORU^R01	OBR-4	CWE
Confirmatory Free T4 and TSH Panel Order	The electronic laboratory order for confirmatory free T4 and TSH panel testing using a serum or plasma specimen.	24348-5	Free T4 and TSH panel - Serum or Plasma	OML^O21, ORU^R01	OBR-4	CWE
Confirmatory Plasma 17-Hydroxyprogesterone Panel Order	The electronic laboratory order for confirmatory plasma 17-hydroxyprogesterone panel testing using a serum or plasma specimen.	1668-3	17-Hydroxyprogesterone [Mass/​volume] in Serum or Plasma	OML^O21, ORU^R01	OBR-4	CWE
Confirmatory Sweat Chloride Panel Order	The electronic laboratory order for confirmatory sweat chloride testing using a sweat specimen.	74993-7	Chloride and sodium panel [Moles/​volume] - Sweat	OML^O21, ORU^R01	OBR-4	CWE
Confirmatory Galactosemia Panel Order	The electronic laboratory order for confirmatory galactosemia testing using a serum or plasma specimen.			OML^O21, ORU^R01	OBR-4	CWE
Confirmatory Galactose-1-Phosphate Panel Order	The electronic laboratory order for confirmatory galactose-1-phosphate testing using a serum or plasma specimen.			OML^O21, ORU^R01	OBR-4	CWE
Confirmatory Lymphocyte Flow Cytometry Panel Order	The electronic laboratory order for confirmatory lymphocyte flow cytometry testing using a serum or plasma specimen.			OML^O21, ORU^R01	OBR-4	CWE
Confirmatory Spinal Muscular Atrophy Panel Order	The electronic laboratory order for confirmatory spinal muscular atrophy testing using a blood or tissue specimen.			OML^O21, ORU^R01	OBR-4	CWE

## Sheet: Confirmatory Testing Lab Result
Data Element	Description	Units	LOINC Code	LOINC Code Meaning	HL7 Message	HL7 Segment	HL7 Data Type
Confirmatory Plasma Acylcarnitine Profile Interpretation	The interpretation made regarding confirmatory plasma acylcarnitine profile using a plasma specimen.		46252-3	Acylcarnitine pattern [Interpretation] in Serum or Plasma	ORU^R01	OBX-5	CWE
Acetylcarnitine (C2) Measurement	The measurement of acetylcarnitine (C2) [umol/L] in serum or plasma.	umol/L	30191-1	Acetylcarnitine (C2) [Moles/​volume] in Serum or Plasma	ORU^R01	OBX-5	NM
Propionylcarnitine (C3) Measurement	The measurement of propionylcarnitine (C3) [umol/L] in serum or plasma.	umol/L	30551-6	Propionylcarnitine (C3) [Moles/​volume] in Serum or Plasma	ORU^R01	OBX-5	NM
Butyrylcarnitine+​Isobutyrylcarnitine (C4) Measurement	The measurement of butyrylcarnitine+​isobutyrylcarnitine (C4) [umol/L] in serum or plasma.	umol/L	51413-3	Butyrylcarnitine+​Isobutyrylcarnitine (C4) [Moles/​volume] in Serum or Plasma	ORU^R01	OBX-5	NM
Isovalerylcarnitine+​Methylbutyrylcarnitine (C5) Measurement	The measurement of isovalerylcarnitine+​methylbutyrylcarnitine (C5) [umol/L] in serum or plasma.	umol/L	30531-8	Isovalerylcarnitine+​Methylbutyrylcarnitine (C5) [Moles/​volume] in Serum or Plasma	ORU^R01	OBX-5	NM
Glutarylcarnitine (C5-DC) Measurement	The measurement of glutarylcarnitine (C5-DC) [umol/L] in serum or plasma.	umol/L	30349-5	Glutarylcarnitine (C5-DC) [Moles/​volume] in Serum or Plasma	ORU^R01	OBX-5	NM
3-Hydroxyisovalerylcarnitine (C5-OH) Measurement	The measurement of 3-hydroxyisovalerylcarnitine (C5-OH) [umol/L] in serum or plasma.	umol/L	39001-3	3-Hydroxyisovalerylcarnitine (C5-OH) [Moles/​volume] in Serum or Plasma	ORU^R01	OBX-5	NM
Hexanoylcarnitine (C6) Measurement	The measurement of hexanoylcarnitine (C6) [umol/L] in serum or plasma.	umol/L	30358-6	Hexanoylcarnitine (C6) [Moles/​volume] in Serum or Plasma	ORU^R01	OBX-5	NM
Octanoylcarnitine (C8) Measurement	The measurement of octanoylcarnitine (C8) [umol/L] in serum or plasma.	umol/L	30540-9	Octanoylcarnitine (C8) [Moles/​volume] in Serum or Plasma	ORU^R01	OBX-5	NM
Octenoylcarnitine (C8:1) Measurement	The measurement of octenoylcarnitine (C8:1) [umol/L] in serum or plasma.	umol/L	30541-7	Octenoylcarnitine (C8:1) [Moles/​volume] in Serum or Plasma	ORU^R01	OBX-5	NM
Decanoylcarnitine (C10) Measurement	The measurement of decanoylcarnitine (C10) [umol/L] in serum or plasma.	umol/L	30327-1	Decanoylcarnitine (C10) [Moles/​volume] in Serum or Plasma	ORU^R01	OBX-5	NM
Decenoylcarnitine (C10:1) Measurement	The measurement of decenoylcarnitine (C10:1) [umol/L] in serum or plasma.	umol/L	30328-9	Decenoylcarnitine (C10:1) [Moles/​volume] in Serum or Plasma	ORU^R01	OBX-5	NM
Dodecanoylcarnitine (C12) Measurement	The measurement of dodecanoylcarnitine (C12) [umol/L] in serum or plasma.	umol/L	30331-3	Dodecanoylcarnitine (C12) [Moles/​volume] in Serum or Plasma	ORU^R01	OBX-5	NM
Dodecenoylcarnitine (C12:1) Measurement	The measurement of dodecenoylcarnitine (C12:1) [umol/L] in serum or plasma.	umol/L	30332-1	Dodecenoylcarnitine (C12:1) [Moles/​volume] in Serum or Plasma	ORU^R01	OBX-5	NM
3-Hydroxydodecanoylcarnitine (C12-OH) Measurement	The measurement of propionylcarnitine (C3) [umol/L] in serum or plasma.	umol/L	30233-1	3-Hydroxydodecanoylcarnitine (C12-OH) [Moles/​volume] in Serum or Plasma	ORU^R01	OBX-5	NM
Tetradecadienoylcarnitine (C14:2) Measurement	The measurement of propionylcarnitine (C3) [umol/L] in serum or plasma.	umol/L	30564-9	Tetradecadienoylcarnitine (C14:2) [Moles/​volume] in Serum or Plasma	ORU^R01	OBX-5	NM
Tetradecanoylcarnitine (C14) Measurement	The measurement of tetradecanoylcarnitine (C14) [umol/L] in serum or plasma.	umol/L	30565-6	Tetradecanoylcarnitine (C14) [Moles/​volume] in Serum or Plasma	ORU^R01	OBX-5	NM
Tetradecenoylcarnitine (C14:1) Measurement	The measurement of tetradecenoylcarnitine (C14:1) [umol/L] in serum or plasma.	umol/L	30566-4	Tetradecenoylcarnitine (C14:1) [Moles/​volume] in Serum or Plasma	ORU^R01	OBX-5	NM
3-Hydroxytetradecenoylcarnitine (C14:1-OH) Measurement	The measurement of 3-hydroxytetradecenoylcarnitine (C14:1-OH) [umol/L] in serum or plasma.	umol/L	30190-3	3-Hydroxytetradecenoylcarnitine (C14:1-OH) [Moles/​volume] in Serum or Plasma	ORU^R01	OBX-5	NM
3-Hydroxytetradecanoylcarnitine (C14-OH) Measurement	The measurement of propionylcarnitine (C3) [umol/L] in serum or plasma.	umol/L	30238-0	3-Hydroxytetradecanoylcarnitine (C14-OH) [Moles/​volume] in Serum or Plasma	ORU^R01	OBX-5	NM
Palmitoylcarnitine (C16) Measurement	The measurement of palmitoylcarnitine (C16) [umol/L] in serum or plasma.	umol/L	30356-0	Palmitoylcarnitine (C16) [Moles/​volume] in Serum or Plasma	ORU^R01	OBX-5	NM
Palmitoleylcarnitine (C16:1) Measurement	The measurement of palmitoleylcarnitine (C16:1) [umol/L] in serum or plasma.	umol/L	30357-8	Palmitoleylcarnitine (C16:1) [Moles/​volume] in Serum or Plasma	ORU^R01	OBX-5	NM
3-Hydroxypalmitoleylcarnitine (C16:1-OH) Measurement	The measurement of 3-hydroxypalmitoleylcarnitine (C16:1-OH) [umol/L] in serum or plasma.	umol/L	30235-6	3-Hydroxypalmitoleylcarnitine (C16:1-OH) [Moles/​volume] in Serum or Plasma	ORU^R01	OBX-5	NM
3-Hydroxypalmitoylcarnitine (C16-OH) Measurement	The measurement of 3-hydroxypalmitoylcarnitine (C16-OH) [umol/L] in serum or plasma.	umol/L	30234-9	3-Hydroxypalmitoylcarnitine (C16-OH) [Moles/​volume] in Serum or Plasma	ORU^R01	OBX-5	NM
Stearoylcarnitine (C18) Measurement	The measurement of stearoylcarnitine (C18) [umol/L] in serum or plasma.	umol/L	30560-7	Stearoylcarnitine (C18) [Moles/​volume] in Serum or Plasma	ORU^R01	OBX-5	NM
3-Hydroxystearoylcarnitine (C18-OH) Measurement	The measurement of 3-hydroxystearoylcarnitine (C18-OH) [umol/L] in serum or plasma.	umol/L	35656-8	3-Hydroxystearoylcarnitine (C18-OH) [Moles/​volume] in Serum or Plasma	ORU^R01	OBX-5	NM
Oleoylcarnitine (C18:1) Measurement	The measurement of oleoylcarnitine (C18:1) [umol/L] in serum or plasma.	umol/L	30542-5	Oleoylcarnitine (C18:1) [Moles/​volume] in Serum or Plasma	ORU^R01	OBX-5	NM
3-Hydroxyoleoylcarnitine (C18:1-OH) Measurement	The measurement of 3-hydroxyoleoylcarnitine (C18:1-OH) [umol/L] in serum or plasma.	umol/L	30312-3	3-Hydroxyoleoylcarnitine (C18:1-OH) [Moles/​volume] in Serum or Plasma	ORU^R01	OBX-5	NM
Linoleoylcarnitine (C18:2) Measurement	The measurement of linoleoylcarnitine (C18:2) [umol/L] in serum or plasma.	umol/L	30534-2	Linoleoylcarnitine (C18:2) [Moles/​volume] in Serum or Plasma	ORU^R01	OBX-5	NM
3-Hydroxylinoleoylcarnitine (C18:2-OH) Measurement	The measurement of 3-hydroxylinoleoylcarnitine (C18:2-OH) [umol/L] in serum or plasma.	umol/L	30237-2	3-Hydroxylinoleoylcarnitine (C18:2-OH) [Moles/​volume] in Serum or Plasma	ORU^R01	OBX-5	NM
Confirmatory Urine Acylglycines Interpretation	The interpretation made regarding confirmatory urine acylglycines using a urine specimen.		53718-3	Acylglycines [Interpretation] in Urine Narrative	ORU^R01	OBX-5	CWE
Creatinine Measurement in Urine	The measurement of creatinine [mg/dL] in urine.	mg/dL	2161-8	Creatinine [Mass/​volume] in Urine	ORU^R01	OBX-5	NM
Propionylglycine/​Creatinine Ratio in Urine	The measurement of the propionylglycine/​creatinine ratio [umol/mol{creat}] in urine.	umol/mol{creat}	24442-6	Propionylglycine/​Creatinine [Molar ratio] in Urine	ORU^R01	OBX-5	NM
Butyrylglycine/​Creatinine Ratio in Urine	The measurement of the butyrylglycine/​creatinine ratio [umol/mol{creat}] in urine.	umol/mol{creat}	24437-6	Butyrylglycine/​Creatinine [Molar ratio] in Urine	ORU^R01	OBX-5	NM
Hexanoylglycine/​Creatinine Ratio in Urine	The measurement of the hexanoylglycine/​creatinine ratio [umol/mol{creat}] in urine.	umol/mol{creat}	24438-4	Hexanoylglycine/​Creatinine [Molar ratio] in Urine	ORU^R01	OBX-5	NM
Isobutyrylglycine/​Creatinine Ratio in Urine	The measurement of the isobutyrylglycine/​creatinine ratio [umol/mol{creat}] in urine.	umol/mol{creat}	24439-2	Isobutyrylglycine/​Creatinine [Molar ratio] in Urine	ORU^R01	OBX-5	NM
Isovalerylglycine/​Creatinine Ratio in Urine	The measurement of the isovalerylglycine/​creatinine ratio [umol/mol{creat}] in urine.	umol/mol{creat}	24440-0	Isovalerylglycine/​Creatinine [Molar ratio] in Urine	ORU^R01	OBX-5	NM
2-Methylbutyrylglycine/​Creatinine Ratio in Urine	The measurement of the 2-methylbutyrylglycine/​creatinine ratio [mmol/mol{creat}] in urine.	mmol/mol{creat}	24435-0	2-Methylbutyrylglycine/​Creatinine [Molar ratio] in Urine	ORU^R01	OBX-5	NM
Phenylpropionylglycine/​Creatinine Ratio in Urine	The measurement of the phenylpropionylglycine/​creatinine ratio [umol/mol{creat}] in urine.	umol/mol{creat}	24441-8	Phenylpropionylglycine/​Creatinine [Molar ratio] in Urine	ORU^R01	OBX-5	NM
Suberylglycine/​Creatinine Ratio in Urine	The measurement of the suberylglycine/​creatinine ratio [umol/mol{creat}] in urine.	umol/mol{creat}	24443-4	Suberylglycine/​Creatinine [Molar ratio] in Urine	ORU^R01	OBX-5	NM
3-Methylcrotonylglycine/​Creatinine Ratio in Urine	The measurement of the 3-methylcrotonylglycine/​creatinine ratio [umol/mol{creat}] in urine.	umol/mol{creat}	24436-8	3-Methylcrotonylglycine/​Creatinine [Molar ratio] in Urine	ORU^R01	OBX-5	NM
Tiglylglycine/​Creatinine Ratio in Urine	The measurement of the tiglylglycine/​creatinine ratio [umol/mol{creat}] in urine.	umol/mol{creat}	24444-2	Tiglylglycine/​Creatinine [Molar ratio] in Urine	ORU^R01	OBX-5	NM
Free Carnitine Measurement in Serum or Plasma	The measurement of carnitine free (c0) [umol/L] in serum or plasma.	umol/L	14286-9	Carnitine free (C0) [Moles/​volume] in Serum or Plasma	ORU^R01	OBX-5	NM
Total Carnitine Measurement in Serum or Plasma	The measurement of carnitine [umol/L] in serum or plasma.	umol/L	14288-5	Carnitine [Moles/​volume] in Serum or Plasma	ORU^R01	OBX-5	NM
Esterified Carnitine Measurement in Serum or Plasma	The measurement of carnitine esters [umol/L] in serum or plasma.	umol/L	19074-4	Carnitine esters [Moles/​volume] in Serum or Plasma	ORU^R01	OBX-5	NM
Carnitine Esters/Free ​Carnitine (C0) Ratio in Serum or Plasma	The measurement of the carnitine esters/free ​carnitine (C0) ratio in serum or plasma.		40869-0	Carnitine esters/​Carnitine.free (C0) [Molar ratio] in Serum or Plasma	ORU^R01	OBX-5	NM
Carnitine/​Creatinine Ratio in Urine	The measurement of the carnitine/​creatinine ratio in urine.		17866-5	Carnitine/​Creatinine [Ratio] in Urine	ORU^R01	OBX-5	NM
Free Carnitine (C0)/​Creatinine Ratio in Urine	The measurement of the free carnitine (C0)/​creatinine ratio in urine.		17867-3	Carnitine free (C0)/​Creatinine [Ratio] in Urine	ORU^R01	OBX-5	NM
Carnitine Esters/​Creatinine Ratio in Urine	The measurement of the carnitine esters/​creatinine ratio [umol/g{creat}] in urine.	umol/g{creat}	28589-0	Carnitine esters/​Creatinine [Ratio] in Urine	ORU^R01	OBX-5	NM
Carnitine Esters/Free ​Carnitine (C0) Ratio in Urine	The measurement of the carnitine esters/​free carnitine (C0) ratio in urine.		54442-9	Carnitine esters/​Carnitine.free (C0) [Molar ratio] in Urine	ORU^R01	OBX-5	NM
Confirmatory Creatine in Serum or Plasma Interpretation	The interpretation made regarding confirmatory creatine using a serum or plasma specimen.		79291-1	Creatine and guanidinoacetate pattern [Interpretation] in Serum or Plasma Narrative	ORU^R01	OBX-5	CWE
Creatine Measurement in Serum or Plasma	The measurement of creatine [mmol/L] in serum or plasma.	mmol/L	15045-8	Creatine [Moles/​volume] in Serum or Plasma	ORU^R01	OBX-5	NM
Guanidinoacetate Measurement in Serum or Plasma	The measurement of guanidinoacetate [mmol/L] in serum or plasma.	mmol/mL	33244-5	Guanidinoacetate [Moles/​volume] in Serum or Plasma	ORU^R01	OBX-5	NM
Confirmatory Creatine in Urine Interpretation	The interpretation made regarding confirmatory creatine using a urine specimen.		79292-9	Creatine, guanidinoacetate and creatinine pattern [Interpretation] in Urine Narrative	ORU^R01	OBX-5	CWE
Creatinine Measurement in Urine	The measurement of creatinine [mmol/L] in urine.	mmol/L	14683-7	Creatinine [Moles/​volume] in Urine	ORU^R01	OBX-5	NM
Creatine/​Creatinine Ratio in Urine	The measurement of the creatine/​creatinine ratio [mmol/mol{creat}] in urine.	mmol/mol{creat}	34275-8	Creatine/​Creatinine [Molar ratio] in Urine	ORU^R01	OBX-5	NM
Guanidinoacetate/​Creatinine Ratio in Urine	The measurement of the guanidinoacetate/​creatinine ratio [umol/mol{creat}] in urine.	umol/mol{creat}	34155-2	Guanidinoacetate/​Creatinine [Molar ratio] in Urine	ORU^R01	OBX-5	NM
Confirmatory Plasma Amino Acid Pattern Interpretation	The interpretation made regarding confirmatory plasma amino acid pattern using a serum or plasma specimen.		13500-4	Amino acid pattern [Interpretation] in Serum or Plasma	ORU^R01	OBX-5	CWE
Beta alanine Measurement in Plasma	The measurement of beta alanine [umol/L] in serum or plasma.	umol/L	26604-9	Beta alanine [Moles/​volume] in Serum or Plasma	ORU^R01	OBX-5	NM
Alanine Measurement in Plasma	The measurement of alanine [umol/L] in serum or plasma.	umol/L	20636-7	Alanine [Moles/​volume] in Serum or Plasma	ORU^R01	OBX-5	NM
Alloisoleucine Measurement in Plasma	The measurement of alloisoleucine [umol/L] in serum or plasma.	umol/L	22670-4	Alloisoleucine [Moles/​volume] in Serum or Plasma	ORU^R01	OBX-5	NM
Alpha aminoadipate Measurement in Plasma	The measurement of alpha aminoadipate [umol/L] in serum or plasma.	umol/L	26600-7	Alpha aminoadipate [Moles/​volume] in Serum or Plasma	ORU^R01	OBX-5	NM
Gamma aminobutyrate Measurement in Plasma	The measurement of gamma aminobutyrate [umol/L] in serum or plasma.	umol/L	26609-8	Gamma aminobutyrate [Moles/​volume] in Serum or Plasma	ORU^R01	OBX-5	NM
Beta aminoisobutyrate Measurement in Plasma	The measurement of beta aminoisobutyrate [umol/L] in serum or plasma.	umol/L	26605-6	Beta aminoisobutyrate [Moles/​volume] in Serum or Plasma	ORU^R01	OBX-5	NM
Alpha aminobutyrate Measurement in Plasma	The measurement of alpha aminobutyrate [umol/L] in serum or plasma.	umol/L	20634-2	Alpha aminobutyrate [Moles/​volume] in Serum or Plasma	ORU^R01	OBX-5	NM
Anserine Measurement in Plasma	The measurement of anserine [umol/L] in serum or plasma.	umol/L	26599-1	Anserine [Moles/​volume] in Serum or Plasma	ORU^R01	OBX-5	NM
Arginine Measurement in Plasma	The measurement of arginine [umol/L] in serum or plasma.	umol/L	20637-5	Arginine [Moles/​volume] in Serum or Plasma	ORU^R01	OBX-5	NM
Argininosuccinate Measurement in Plasma	The measurement of argininosuccinate [umol/L] in serum or plasma.	umol/L	32227-1	Argininosuccinate [Moles/​volume] in Serum or Plasma	ORU^R01	OBX-5	NM
Asparagine Measurement in Plasma	The measurement of asparagine [umol/L] in serum or plasma.	umol/L	20638-3	Asparagine [Moles/​volume] in Serum or Plasma	ORU^R01	OBX-5	NM
Aspartate Measurement in Plasma	The measurement of aspartate [umol/L] in serum or plasma.	umol/L	20639-1	Aspartate [Moles/​volume] in Serum or Plasma	ORU^R01	OBX-5	NM
Citrulline Measurement in Plasma	The measurement of citrulline [umol/L] in serum or plasma.	umol/L	20640-9	Citrulline [Moles/​volume] in Serum or Plasma	ORU^R01	OBX-5	NM
Cystathionine Measurement in Plasma	The measurement of cystathionine [umol/L] in serum or plasma.	umol/L	26607-2	Cystathionine [Moles/​volume] in Serum or Plasma	ORU^R01	OBX-5	NM
Cystine Measurement in Plasma	The measurement of cystine [umol/L] in serum or plasma.	umol/L	22672-0	Cystine [Moles/​volume] in Serum or Plasma	ORU^R01	OBX-5	NM
Ethanolamine Measurement in Plasma	The measurement of ethanolamine [umol/L] in serum or plasma.	umol/L	26608-0	Ethanolamine [Moles/​volume] in Serum or Plasma	ORU^R01	OBX-5	NM
Glutamate Measurement in Plasma	The measurement of glutamate [umol/L] in serum or plasma.	umol/L	20642-5	Glutamate [Moles/​volume] in Serum or Plasma	ORU^R01	OBX-5	NM
Glutamine Measurement in Plasma	The measurement of glutamine [umol/L] in serum or plasma.	umol/L	20643-3	Glutamine [Moles/​volume] in Serum or Plasma	ORU^R01	OBX-5	NM
Glycine Measurement in Plasma	The measurement of glycine [umol/L] in serum or plasma.	umol/L	20644-1	Glycine [Moles/​volume] in Serum or Plasma	ORU^R01	OBX-5	NM
Histidine Measurement in Plasma	The measurement of histidine [umol/L] in serum or plasma.	umol/L	20645-8	Histidine [Moles/​volume] in Serum or Plasma	ORU^R01	OBX-5	NM
Homocitrulline Measurement in Plasma	The measurement of homocitrulline [umol/L] in serum or plasma.	umol/L	55876-7	Homocitrulline [Moles/​volume] in Serum or Plasma	ORU^R01	OBX-5	NM
Homocystine Measurement in Plasma	The measurement of homocystine [umol/L] in serum or plasma.	umol/L	20646-6	Homocystine [Moles/​volume] in Serum or Plasma	ORU^R01	OBX-5	NM
Hydroxylysine Measurement in Plasma	The measurement of hydroxylysine [umol/L] in serum or plasma.	umol/L	26610-6	Hydroxylysine [Moles/​volume] in Serum or Plasma	ORU^R01	OBX-5	NM
Hydroxyproline Measurement in Plasma	The measurement of hydroxyproline [umol/L] in serum or plasma.	umol/L	20647-4	Hydroxyproline [Moles/​volume] in Serum or Plasma	ORU^R01	OBX-5	NM
Isoleucine Measurement in Plasma	The measurement of isoleucine [umol/L] in serum or plasma.	umol/L	20648-2	Isoleucine [Moles/​volume] in Serum or Plasma	ORU^R01	OBX-5	NM
Leucine Measurement in Plasma	The measurement of leucine [umol/L] in serum or plasma.	umol/L	20649-0	Leucine [Moles/​volume] in Serum or Plasma	ORU^R01	OBX-5	NM
Lysine Measurement in Plasma	The measurement of lysine [umol/L] in serum or plasma.	umol/L	20650-8	Lysine [Moles/​volume] in Serum or Plasma	ORU^R01	OBX-5	NM
Methionine Measurement in Plasma	The measurement of methionine [umol/L] in serum or plasma.	umol/L	20651-6	Methionine [Moles/​volume] in Serum or Plasma	ORU^R01	OBX-5	NM
Ornithine Measurement in Plasma	The measurement of ornithine [umol/L] in serum or plasma.	umol/L	20652-4	Ornithine [Moles/​volume] in Serum or Plasma	ORU^R01	OBX-5	NM
Phenylalanine Measurement in Plasma	The measurement of phenylalanine [umol/L] in serum or plasma.	umol/L	14875-9	Phenylalanine [Moles/​volume] in Serum or Plasma	ORU^R01	OBX-5	NM
Proline Measurement in Plasma	The measurement of proline [umol/L] in serum or plasma.	umol/L	20655-7	Proline [Moles/​volume] in Serum or Plasma	ORU^R01	OBX-5	NM
Sarcosine Measurement in Plasma	The measurement of sarcosine [umol/L] in serum or plasma.	umol/L	26613-0	Sarcosine [Moles/​volume] in Serum or Plasma	ORU^R01	OBX-5	NM
Serine Measurement in Plasma	The measurement of serine [umol/L] in serum or plasma.	umol/L	20656-5	Serine [Moles/​volume] in Serum or Plasma	ORU^R01	OBX-5	NM
Taurine Measurement in Plasma	The measurement of taurine [umol/L] in serum or plasma.	umol/L	20657-3	Taurine [Moles/​volume] in Serum or Plasma	ORU^R01	OBX-5	NM
Threonine Measurement in Plasma	The measurement of threonine [umol/L] in serum or plasma.	umol/L	20658-1	Threonine [Moles/​volume] in Serum or Plasma	ORU^R01	OBX-5	NM
Tryptophan Measurement in Plasma	The measurement of tryptophan [umol/L] in serum or plasma.	umol/L	20659-9	Tryptophan [Moles/​volume] in Serum or Plasma	ORU^R01	OBX-5	NM
Tyrosine Measurement in Plasma	The measurement of tyrosine [umol/L] in serum or plasma.	umol/L	20660-7	Tyrosine [Moles/​volume] in Serum or Plasma	ORU^R01	OBX-5	NM
Valine Measurement in Plasma	The measurement of valine [umol/L] in serum or plasma.	umol/L	20661-5	Valine [Moles/​volume] in Serum or Plasma	ORU^R01	OBX-5	NM
Confirmatory Urine Amino Acids Pattern Interpretation	The interpretation made regarding confirmatory urine amino acids pattern using a urine specimen.		49248-8	Amino acid pattern [Interpretation] in Urine Narrative	ORU^R01	OBX-5	CWE
Beta Alanine/​Creatinine Ratio in Urine	The measurement of the beta alanine/​creatinine ratio [ug/g{creat}] in urine.	ug/g{creat}	28588-2	Beta alanine/​Creatinine [Ratio] in Urine	ORU^R01	OBX-5	NM
Alanine/​Creatinine Ratio in Urine	The measurement of the alanine/​creatinine ratio [umol/g{creat}] in urine.	umol/g{creat}	30068-1	Alanine/​Creatinine [Ratio] in Urine	ORU^R01	OBX-5	NM
Alpha Aminoadipate/​Creatinine Ratio in Urine	The measurement of the alpha aminoadipate/​creatinine ratio [umol/g{creat}] in urine.	umol/g{creat}	28598-1	Alpha aminoadipate/​Creatinine [Ratio] in Urine	ORU^R01	OBX-5	NM
Alpha Aminobutyrate/​Creatinine Ratio in Urine	The measurement of the alpha aminobutyrate/​creatinine ratio [umol/g{creat}] in urine.	umol/g{creat}	28590-8	Alpha aminobutyrate/​Creatinine [Ratio] in Urine	ORU^R01	OBX-5	NM
Anserine/​Creatinine Ratio in Urine	The measurement of the anserine/​creatinine ratio [umol/g{creat}] in urine.	umol/g{creat}	28596-5	Anserine/​Creatinine [Ratio] in Urine	ORU^R01	OBX-5	NM
Arginine/​Creatinine Ratio in Urine	The measurement of the arginine/​creatinine ratio [umol/g{creat}] in urine.	umol/g{creat}	30062-4	Arginine/​Creatinine [Ratio] in Urine	ORU^R01	OBX-5	NM
Argininosuccinate/​Creatinine Ratio in Urine	The measurement of the argininosuccinate/​creatinine ratio [mmol/g{creat}] in urine.	mmol/g{creat}	32229-7	Argininosuccinate/​Creatinine [Ratio] in Urine	ORU^R01	OBX-5	NM
Asparagine/​Creatinine Ratio in Urine	The measurement of the asparagine/​creatinine ratio [umol/g{creat}] in urine.	umol/g{creat}	28603-9	Asparagine/​Creatinine [Ratio] in Urine	ORU^R01	OBX-5	NM
Aspartate/​Creatinine Ratio in Urine	The measurement of the aspartate/​creatinine ratio [umol/g{creat}] in urine.	umol/g{creat}	30061-6	Aspartate/​Creatinine [Ratio] in Urine	ORU^R01	OBX-5	NM
Beta Aminoisobutyrate/​Creatinine Ratio in Urine	The measurement of the beta aminoisobutyrate/​creatinine ratio [umol/g{creat}] in urine.	umol/g{creat}	28602-1	Beta aminoisobutyrate/​Creatinine [Ratio] in Urine	ORU^R01	OBX-5	NM
Citrulline/​Creatinine Ratio in Urine	The measurement of the citrulline/​creatinine ratio [umol/g{creat}] in urine.	umol/g{creat}	30161-4	Citrulline/​Creatinine [Ratio] in Urine	ORU^R01	OBX-5	NM
Cystathionine/​Creatinine Ratio in Urine	The measurement of the cystathionine/​creatinine ratio [umol/g{creat}] in urine.	umol/g{creat}	28599-9	Cystathionine/​Creatinine [Ratio] in Urine	ORU^R01	OBX-5	NM
Cystine/​Creatinine Ratio in Urine	The measurement of the cystine/​creatinine ratio [umol/g{creat}] in urine.	umol/g{creat}	30065-7	Cystine/​Creatinine [Ratio] in Urine	ORU^R01	OBX-5	NM
Ethanolamine/​Creatinine Ratio in Urine	The measurement of the ethanolamine/​creatinine ratio [nmol/g{creat}] in urine.	nmol/g{creat}	28605-4	Ethanolamine/​Creatinine [Ratio] in Urine	ORU^R01	OBX-5	NM
Gamma Aminobutyrate/​Creatinine Ratio in Urine	The measurement of the gamma aminobutyrate/​creatinine ratio [umol/g{creat}] in urine.	umol/g{creat}	28593-2	Gamma aminobutyrate/​Creatinine [Ratio] in Urine	ORU^R01	OBX-5	NM
Glutamate/​Creatinine Ratio in Urine	The measurement of the glutamate/​creatinine ratio [umol/g{creat}] in urine.	umol/g{creat}	30059-0	Glutamate/​Creatinine [Ratio] in Urine	ORU^R01	OBX-5	NM
Glutamine/​Creatinine Ratio in Urine	The measurement of the glutamine/​creatinine ratio [umol/g{creat}] in urine.	umol/g{creat}	30056-6	Glutamine/​Creatinine [Ratio] in Urine	ORU^R01	OBX-5	NM
Glycine/​Creatinine Ratio in Urine	The measurement of the glycine/​creatinine ratio [umol/g{creat}] in urine.	umol/g{creat}	30066-5	Glycine/​Creatinine [Ratio] in Urine	ORU^R01	OBX-5	NM
Histidine/​Creatinine Ratio in Urine	The measurement of the histidine/​creatinine ratio [umol/g{creat}] in urine.	umol/g{creat}	30047-5	Histidine/​Creatinine [Ratio] in Urine	ORU^R01	OBX-5	NM
Homocitrulline/​Creatinine Ratio in Urine	The measurement of the homocitrulline/​creatinine ratio [mmol/g{creat}] in urine.	mmol/g{creat}	32248-7	Homocitrulline/​Creatinine [Ratio] in Urine	ORU^R01	OBX-5	NM
Hydroxylysine/​Creatinine Ratio in Urine	The measurement of the hydroxylysine/​creatinine ratio [umol/g{creat}] in urine.	umol/g{creat}	30050-9	Hydroxylysine/​Creatinine [Ratio] in Urine	ORU^R01	OBX-5	NM
Hydroxyproline/​Creatinine Ratio in Urine	The measurement of the hydroxyproline/​creatinine ratio [umol/g{creat}] in urine.	umol/g{creat}	28601-3	Hydroxyproline/​Creatinine [Ratio] in Urine	ORU^R01	OBX-5	NM
Isoleucine/​Creatinine Ratio in Urine	The measurement of the isoleucine/​creatinine ratio [umol/g{creat}] in urine.	umol/g{creat}	30052-5	Isoleucine/​Creatinine [Ratio] in Urine	ORU^R01	OBX-5	NM
Leucine/​Creatinine Ratio in Urine	The measurement of the leucine/​creatinine ratio [umol/g{creat}] in urine.	umol/g{creat}	30053-3	Leucine/​Creatinine [Ratio] in Urine	ORU^R01	OBX-5	NM
Lysine/​Creatinine Ratio in Urine	The measurement of the lysine/​creatinine ratio [umol/g{creat}] in urine.	umol/g{creat}	30048-3	Lysine/​Creatinine [Ratio] in Urine	ORU^R01	OBX-5	NM
Methionine/​Creatinine Ratio in Urine	The measurement of the methionine/​creatinine ratio [umol/g{creat}] in urine.	umol/g{creat}	30063-2	Methionine/​Creatinine [Ratio] in Urine	ORU^R01	OBX-5	NM
Ornithine/​Creatinine Ratio in Urine	The measurement of the ornithine/​creatinine ratio [umol/g{creat}] in urine.	umol/g{creat}	30049-1	Ornithine/​Creatinine [Ratio] in Urine	ORU^R01	OBX-5	NM
Phenylalanine/​Creatinine Ratio in Urine	The measurement of the phenylalanine/​creatinine ratio [umol/g{creat}] in urine.	umol/g{creat}	30055-8	Phenylalanine/​Creatinine [Ratio] in Urine	ORU^R01	OBX-5	NM
Proline/​Creatinine Ratio in Urine	The measurement of the proline/​creatinine ratio [umol/g{creat}] in urine.	umol/g{creat}	30067-3	Proline/​Creatinine [Ratio] in Urine	ORU^R01	OBX-5	NM
Sarcosine/​Creatinine Ratio in Urine	The measurement of the sarcosine/​creatinine ratio [umol/g{creat}] in urine.	umol/g{creat}	28610-4	Sarcosine/​Creatinine [Ratio] in Urine	ORU^R01	OBX-5	NM
Serine/​Creatinine Ratio in Urine	The measurement of the serine/​creatinine ratio [umol/g{creat}] in urine.	umol/g{creat}	30058-2	Serine/​Creatinine [Ratio] in Urine	ORU^R01	OBX-5	NM
Taurine/​Creatinine Ratio in Urine	The measurement of the taurine/​creatinine ratio [umol/g{creat}] in urine.	umol/g{creat}	28595-7	Taurine/​Creatinine [Ratio] in Urine	ORU^R01	OBX-5	NM
Threonine/​Creatinine Ratio in Urine	The measurement of the threonine/​creatinine ratio [umol/g{creat}] in urine.	umol/g{creat}	30057-4	Threonine/​Creatinine [Ratio] in Urine	ORU^R01	OBX-5	NM
Tryptophan/​Creatinine Ratio in Urine	The measurement of the tryptophan/​creatinine ratio [umol/g{creat}] in urine.	umol/g{creat}	28608-8	Tryptophan/​Creatinine [Ratio] in Urine	ORU^R01	OBX-5	NM
Tyrosine/​Creatinine Ratio in Urine	The measurement of the tyrosine/​creatinine ratio [umol/g{creat}] in urine.	umol/g{creat}	30054-1	Tyrosine/​Creatinine [Ratio] in Urine	ORU^R01	OBX-5	NM
Valine/​Creatinine Ratio in Urine	The measurement of the valine/​creatinine ratio [umol/g{creat}] in urine.	umol/g{creat}	30064-0	Valine/​Creatinine [Ratio] in Urine	ORU^R01	OBX-5	NM
Confirmatory Organic Acids Pattern Interpretation	The interpretation made regarding confirmatory organic acids pattern using a urine specimen.		33477-1	Organic acids pattern [Interpretation] in Urine	ORU^R01	OBX-5	CWE
Lactate/​Creatinine Ratio in Urine	The measurement of the lactate/​creatinine ratio [mmol/mol{creat}] in urine.	mmol/mol{creat}	25112-4	Lactate/​Creatinine [Molar ratio] in Urine	ORU^R01	OBX-5	NM
Pyruvate/​Creatinine Ratio in Urine	The measurement of the pyruvate/​creatinine ratio [mmol/mol{creat}] in urine.	mmol/mol{creat}	25132-2	Pyruvate/​Creatinine [Molar ratio] in Urine	ORU^R01	OBX-5	NM
Succinate/​Creatinine Ratio in Urine	The measurement of the succinate/​creatinine ratio [mmol/mol{creat}] in urine.	mmol/mol{creat}	25136-3	Succinate/​Creatinine [Molar ratio] in Urine	ORU^R01	OBX-5	NM
Alpha Ketoglutarate/​Creatinine Ratio in Urine	The measurement of the alpha ketoglutarate/​creatinine ratio [mmol/mol{creat}] in urine.	mmol/mol{creat}	29507-1	Alpha ketoglutarate/​Creatinine [Molar ratio] in Urine	ORU^R01	OBX-5	NM
Fumarate/​Creatinine Ratio in Urine	The measurement of the fumarate/​creatinine ratio [mmol/mol{creat}] in urine.	mmol/mol{creat}	25101-7	Fumarate/​Creatinine [Molar ratio] in Urine	ORU^R01	OBX-5	NM
Methylmalonate/​Creatinine Ratio in Urine	The measurement of the methylmalonate/​creatinine ratio [mmol/mol{creat}] in urine.	mmol/mol{creat}	25116-5	Methylmalonate/​Creatinine [Molar ratio] in Urine	ORU^R01	OBX-5	NM
Beta Hydroxybutyrate/​Creatinine Ratio in Urine	The measurement of the beta hydroxybutyrate/​creatinine ratio [mmol/mol{creat}] in urine.	mmol/mol{creat}	29509-7	Beta hydroxybutyrate/​Creatinine [Molar ratio] in Urine	ORU^R01	OBX-5	NM
Acetoacetate/​Creatinine Ratio in Urine	The measurement of the acetoacetate/​creatinine ratio [mmol/mol{creat}] in urine.	mmol/mol{creat}	29524-6	Acetoacetate/​Creatinine [Molar ratio] in Urine	ORU^R01	OBX-5	NM
2-Oxo,3-Methylvalerate/​Creatinine Ratio in Urine	The measurement of the 2-oxo,3-methylvalerate/​creatinine ratio [mmol/mol{creat}] in urine.	mmol/mol{creat}	25083-7	2-Oxo,3-Methylvalerate/​Creatinine [Molar ratio] in Urine	ORU^R01	OBX-5	NM
2-Oxoisocaproate/​Creatinine Ratio in Urine	The measurement of the 2-oxoisocaproate/​creatinine ratio [mmol/mol{creat}] in urine.	mmol/mol{creat}	25084-5	2-Oxoisocaproate/​Creatinine [Molar ratio] in Urine	ORU^R01	OBX-5	NM
2-Oxoisovalerate/​Creatinine Ratio in Urine	The measurement of the 2-oxoisovalerate/​creatinine ratio [mmol/mol{creat}] in urine.	mmol/mol{creat}	25085-2	2-Oxoisovalerate/​Creatinine [Molar ratio] in Urine	ORU^R01	OBX-5	NM
Ethylmalonate/​Creatinine Ratio in Urine	The measurement of the ethylmalonate/​creatinine ratio [mmol/mol{creat}] in urine.	mmol/mol{creat}	25099-3	Ethylmalonate/​Creatinine [Molar ratio] in Urine	ORU^R01	OBX-5	NM
Adipate/​Creatinine Ratio in Urine	The measurement of the adipate/​creatinine ratio [mmol/mol{creat}] in urine.	mmol/mol{creat}	29859-6	Adipate/​Creatinine [Molar ratio] in Urine	ORU^R01	OBX-5	NM
Suberate/​Creatinine Ratio in Urine	The measurement of the suberate/​creatinine ratio [mmol/mol{creat}] in urine.	mmol/mol{creat}	25135-5	Suberate/​Creatinine [Molar ratio] in Urine	ORU^R01	OBX-5	NM
Sebacate (C8)/​Creatinine Ratio in Urine	The measurement of the sebacate (C8)/​creatinine ratio [mmol/mol{creat}] in urine.	mmol/mol{creat}	25134-8	Sebacate (C8)/​Creatinine [Molar ratio] in Urine	ORU^R01	OBX-5	NM
4-Hydroxyphenylacetate/​Creatinine Ratio in Urine	The measurement of the 4-hydroxyphenylacetate/​creatinine ratio [mmol/mol{creat}] in urine.	mmol/mol{creat}	25088-6	4-Hydroxyphenylacetate/​Creatinine [Molar ratio] in Urine	ORU^R01	OBX-5	NM
4-Hydroxyphenyllactate/​Creatinine Ratio in Urine	The measurement of the 4-hydroxyphenyllactate/​creatinine ratio [mmol/mol{creat}] in urine.	mmol/mol{creat}	25089-4	4-Hydroxyphenyllactate/​Creatinine [Molar ratio] in Urine	ORU^R01	OBX-5	NM
4-Hydroxyphenylpyruvate/​Creatinine Ratio in Urine	The measurement of the 4-hydroxyphenylpyruvate/​creatinine ratio [mmol/mol{creat}] in urine.	mmol/mol{creat}	29519-6	4-Hydroxyphenylpyruvate/​Creatinine [Molar ratio] in Urine	ORU^R01	OBX-5	NM
Succinylacetone/​Creatinine Ratio in Urine	The measurement of the succinylacetone/​creatinine ratio [mmol/mol{creat}] in urine.	mmol/mol{creat}	25137-1	Succinylacetone/​Creatinine [Molar ratio] in Urine	ORU^R01	OBX-5	NM
Confirmatory Urine Orotic Acid Interpretation	The interpretation made regarding confirmatory urine orotic acid using a urine specimen.				ORU^R01	OBX-5	CWE
Orotic Acid Ratio in Urine	The measurement of the orotic acid [mmol/mol{creat}] in urine.	mmol/mol{creat}			ORU^R01	OBX-5	NM
Orotidine Ratio in Urine	The measurement of the orotidine [mmol/mol{creat}] in urine.	mmol/mol{creat}			ORU^R01	OBX-5	NM
Biotinidase Measurement in Serum	The measurement of biotinidase [U/L] in serum or plasma.	U/L	1982-8	Biotinidase [Enzymatic activity/​volume] in Serum or Plasma	ORU^R01	OBX-5	NM
Biotinidase Measurement in Serum from Normal Control	The measurement of biotinidase [U/L] in serum or plasma from normal control.	U/L	54457-7	Biotinidase [Enzymatic activity/​volume] in Serum or Plasma from Normal control	ORU^R01	OBX-5	NM
Free Thyroxine (T4) Measurement in Serum or Plasma	The measurement of thyroxine (t4) free [ng/dL] in serum or plasma.	ng/dL	3024-7	Thyroxine (T4) free [Mass/​volume] in Serum or Plasma	ORU^R01	OBX-5	NM
Thyrotropin Measurement in Serum or Plasma	The measurement of thyrotropin [m[IU]/L] in serum or plasma.	m[IU]/L	3016-3	Thyrotropin [Units/​volume] in Serum or Plasma	ORU^R01	OBX-5	NM
17-Hydroxyprogesterone Measurement in Serum or Plasma	The measurement of 17-hydroxyprogesterone [ng/dL] in serum or plasma.	ng/dL	1668-3	17-Hydroxyprogesterone [Mass/​volume] in Serum or Plasma	ORU^R01	OBX-5	NM
Chloride Measurement in Sweat	The measurement of chloride [mmol/L] in sweat.	mmol/L	2077-6	Chloride [Moles/volume] in Sweat	ORU^R01	OBX-5	NM
Sodium Measurement in Sweat	The measurement of sodium [mmol/L] in sweat.	mmol/L	2954-6	Sodium [Moles/volume] in Sweat	ORU^R01	OBX-5	NM
Galactosemia (GALT) DNA Pan, G1PUT Interpretation	The interpretation made regarding galactosemia (GALT) DNA panel using a blood specimen.				ORU^R01	OBX-5	CWE
Presence of GALT Gene Allele 1 in Blood	The indication of presence of GALT gene allele 1 in blood.		42940-7	GALT gene allele 1 [Presence] in Blood by Molecular genetics method	ORU^R01	OBX-5	ST
Presence of GALT Gene Allele 2 in Blood	The indication of presence of GALT gene allele 2 in blood.		42941-5	GALT gene allele 2 [Presence] in Blood by Molecular genetics method	ORU^R01	OBX-5	ST
Galactose 1 Phosphate Uridyl Transferase Measurement in Blood	The measurement of galactose 1 phosphate uridyl transferase [u/g{hb}] in blood.	U/g{Hb}	10970-2	Galactose 1 phosphate uridyl transferase [Enzymatic activity/​volume] in Blood	ORU^R01	OBX-5	NM
Galactose 1 Phosphate Measurement [Mass/​volume] in Red Blood Cells	The measurement of galactose 1 phosphate [mg/dl] in red blood cells.	mg/dL	2312-7	Galactose 1 phosphate [Mass/​volume] in Red Blood Cells	ORU^R01	OBX-5	NM
Galactose 1 Phosphate Measurement in Red Blood Cells	The measurement of galactose 1 phosphate [ug/g{hb}] in red blood cells.	ug/g{Hb}	33360-9	Galactose 1 phosphate [Mass/​mass] in Red Blood Cells	ORU^R01	OBX-5	NM
Galactose 1 Phosphate Measurement in Red Blood Cells	The measurement of galactose 1 phosphate [umol/g{hb}] in red blood cells.	umol/g{Hb}	38485-9	Galactose 1 phosphate [Moles/​mass] in Red Blood Cells	ORU^R01	OBX-5	NM
Confirmatory Lymphocyte Flow Cytometry Interpretation	The interpretation made regarding confirmatory lymphocyte flow cytometry using a blood specimen.		48767-8	Annotation comment [Interpretation] Narrative	ORU^R01	OBX-5	CWE
HLA-DR+​ Cells Measurement in Blood	The measurement of HLA-DR+​ cells [{Cells}/uL] in blood.	{Cells}/uL	33617-2	HLA-DR+​ cells [#/​volume] in Blood	ORU^R01	OBX-5	NM
CD3-CD19+​ Cells Measurement in Blood	The measurement of CD3-CD19+ cells [{Cells}/uL] in blood.	{Cells}/uL	15195-1	CD3-CD19+​ cells [#/​volume] in Blood	ORU^R01	OBX-5	NM
CD3-CD16+​CD56+​ (Natural Killer) Cells/​100 Cells Ratio in Unspecified Specimen	The measurement of the CD3-CD16+​CD56+​ (natural killer) cells/​100 cells ratio [%] in blood.	%	32519-1	CD3-CD16+​CD56+​ (Natural killer) cells/​100 cells in Unspecified specimen	ORU^R01	OBX-5	NM
CD3-CD16+​CD56+​ (Natural Killer) Cells Measurement in Unspecified Specimen	The measurement of CD3-CD16+​CD56+​ (natural killer) cells [{Cells}/uL] in unspecified specimen.	{Cells}/uL	20604-5	CD3-CD16+​CD56+​ (Natural killer) cells [#/​volume] in Unspecified specimen	ORU^R01	OBX-5	NM
CD4+​CD45RO+​ Cells Measurement in Blood	The measurement of CD4+​CD45RO+​ cells [{Cells}/uL] in blood.	{Cells}/uL	34475-4	CD4+​CD45RO+​ cells [#/​volume] in Blood	ORU^R01	OBX-5	NM
CD4+​CD45RO+​ Cells/​100 Cells Ratio in Blood	The measurement of the CD4+​CD45RO+ cells/​100 cells ratio [%] in blood.	%	41994-5	CD4+​CD45RO+​ cells/​100 cells in Blood	ORU^R01	OBX-5	NM
CD4+​CD45RA+​ Cells Measurement in Blood	The measurement of CD4+​CD45RO+​ cells [{Cells}/uL] in blood.	{Cells}/uL	26759-1	CD4+​CD45RA+​ cells [#/​volume] in Blood	ORU^R01	OBX-5	NM
CD45RA Cells/​100 Cells Ratio in Blood	The measurement of the CD45RA cells/​100 cells ratio [%] in blood.	%	17157-9	CD45RA cells/​100 cells in Blood	ORU^R01	OBX-5	NM
HLA-DR+​ Cells/​100 Cells Ratio in Blood	The measurement of the HLA-DR+ cells/​100 cells ratio [%] in blood.	%	31113-4	HLA-DR+​ cells/​100 cells in Blood	ORU^R01	OBX-5	NM
CD3 Cells Measurement in Blood	The measurement of CD3 cells [{Cells}/uL] in blood.	{Cells}/uL	8122-4	CD3 cells [#/​volume] in Blood	ORU^R01	OBX-5	NM
CD3 Cells/​100 Cells Ratio in Unspecified Specimen	The measurement of the CD3 cells/​100 cells ratio [%] in unspecified specimen.	%	20599-7	CD3 cells/​100 cells in Unspecified specimen	ORU^R01	OBX-5	NM
CD3+​CD4+​ (T4 Helper) Cells Measurement in Blood	The measurement of CD3+​CD4+​ (T4 helper) cells [{Cells}/uL] in blood.	{Cells}/uL	24467-3	CD3+​CD4+​ (T4 helper) cells [#/​volume] in Blood	ORU^R01	OBX-5	NM
CD3+​CD8+​ (T8 Suppressor Cells) Cells Measurement in Blood	The measurement of CD3+​CD8+​ (T8 suppressor cells) cells [{Cells}/uL] in blood.	{Cells}/uL	14135-8	CD3+​CD8+​ (T8 suppressor cells) cells [#/​volume] in Blood	ORU^R01	OBX-5	NM
CD3+​CD4+​ (T4 Helper) Cells/​100 Cells Ratio in Blood	The measurement of the CD3+​CD4+​ (T4 helper) cells/​100 cells ratio [%] in blood.	%	8123-2	CD3+​CD4+​ (T4 helper) cells/​100 cells in Blood	ORU^R01	OBX-5	NM
CD3+​CD8+​ (T8 Suppressor Cells) Cells/​100 Cells Ratio in Unspecified Specimen	The measurement of the CD3+​CD8+​ (T8 suppressor cells) cells/​100 cells ratio [%] in unspecified specimen.	%	32518-3	CD3+​CD8+​ (T8 suppressor cells) cells/​100 cells in Unspecified specimen	ORU^R01	OBX-5	NM
CD19 Cells/​100 Cells Ratio in Unspecified Specimen	The measurement of the CD19 cells/​100 cells ratio [%] in unspecified specimen.	%	20593-0	CD19 cells/​100 cells in Unspecified specimen	ORU^R01	OBX-5	NM
CD3+​CD4+​ (T4 Helper) Cells/​CD3+​CD8+​ (T8 Suppressor Cells) Cells Ratio in Blood	The measurement of the CD3+​CD4+​ (T4 helper) cells/​​CD3+​CD8+​ (T8 suppressor cells) cells ratio [%] in blood.	%	54218-3	CD3+​CD4+​ (T4 helper) cells/​CD3+​CD8+​ (T8 suppressor cells) cells [# Ratio] in Blood	ORU^R01	OBX-5	NM
CD2 Cells/​100 Cells Ratio in Blood	The measurement of the CD2 cells/​100 cells ratio [%] in blood.	%	8118-2	CD2 cells/​100 cells in Blood	ORU^R01	OBX-5	NM
CD2 Cells Measurement in Blood	The measurement of CD2 cells [{Cells}/uL] in blood.	{Cells}/uL	9557-0	CD2 cells [#/​volume] in Blood	ORU^R01	OBX-5	NM
Confirmatory Spinal Muscular Atrophy Panel Interpretation	The interpretation made regarding confirmatory spinal muscular atrophy panel using a blood or tissue specimen.		49857-6	SMN1 gene+​SMN2 gene targeted mutation analysis in Blood or Tissue by Molecular genetics method Narrative	ORU^R01	OBX-5	CWE
SMN1 Gene Narrative	The narrative regarding presence of the SMN1 gene in a blood or tissue specimen.		35462-1	SMN1 gene targeted mutation analysis in Blood or Tissue by Molecular genetics method Narrative	ORU^R01	OBX-5	ST
SMN2 Gene Narrative	The narrative regarding presence of the SMN2 gene in a blood or tissue specimen.		54449-4	SMN2 gene targeted mutation analysis in Blood or Tissue by Molecular genetics method Narrative	ORU^R01	OBX-5	ST

[truncated: 1 more sheets: Diagnosis]
